# Supplementary material for: Profiling of genetic determinants required for fitness of community-associated methicillin-resistant Staphylococcus aureus in human blood
Source: Microbiol Spectr. 2026 Apr 21;14(6):e03585-25. doi: 10.1128/spectrum.03585-25 (PMC13227979; doi:10.1128/spectrum.03585-25)
Supplement: Table S2 — tradis_comparison.R output for blood vs input and output for blood vs outgrowth control. [file spectrum.03585-25-s0002.xlsx]

## Sheet: Meta data
Table S2A: tradis_comparison.R output for blood vs input
Table S2B: tradis_comparison.R output for blood vs outgrowth control

## Sheet: S2A
locus_tag	gene_name	function	logFC	logCPM	PValue	q.value	Mean Read Counts (Input)
SAUSA300_0001	dnaA	chromosomal replication initiator protein DnaA	-2.95868	-1.21151	0.279077	0.413517	1.5
SAUSA300_0002	dnaN	DNA polymerase III, beta subunit	2.1985	-1.41756	1	1	0
SAUSA300_0003	SAUSA300_0003	conserved hypothetical protein	-4.738	-0.65676	0.0295571	0.0713659	5
SAUSA300_0004	recF	DNA replication and repair protein recF	-3.41202	0.031572	0.0041386	0.0138676	6
SAUSA300_0005	gyrB	DNA gyrase, B subunit	0.594343	-0.526216	0.824689	0.903382	3
SAUSA300_0006	gyrA	DNA gyrase, A subunit	0.0543326	-1.02931	1	1	1.5
SAUSA300_0007	SAUSA300_0007	conserved hypothetical protein	-0.413578	8.05131	0.0389713	0.0892366	2060.5
SAUSA300_0008	hutH	histidine ammonia-lyase	-0.168847	9.778	0.0515681	0.111311	6289
SAUSA300_0009	serS	seryl-tRNA synthetase	3.04018	-1.30926	0.518512	0.653634	0
SAUSA300_0010	SAUSA300_0010	putative membrane protein	-0.284498	8.99918	0.00395099	0.0133086	3843
SAUSA300_0011	SAUSA300_0011	conserved hypothetical protein	-0.182835	7.80338	0.201343	0.323044	1603
SAUSA300_0012	SAUSA300_0012	putative homoserine O-acetyltransferase	-0.00897977	9.22986	0.922444	0.972102	4104
SAUSA300_0013	SAUSA300_0013	putative membrane protein	-0.672412	8.89904	1.36627e-05	8.38768e-05	3926.5
SAUSA300_0014	SAUSA300_0014	DHH subfamily 1 protein	5.74286	-0.350297	5.79242e-05	0.000319203	0
SAUSA300_0015	rplI	50S ribosomal protein L9	-1.54824	4.45432	2.76365e-06	1.85694e-05	202
SAUSA300_0016	dnaB	replicative DNA helicase	-6.88435	1.00002	5.14726e-05	0.000288337	15
SAUSA300_0017	purA	adenylosuccinate synthetase	-5.68989	8.24135	5.8422e-77	5.15725e-75	4005
SAUSA300_0018	SAUSA300_0018		-5.07904	-0.327033	0.00192246	0.00697095	4
SAUSA300_0019	SAUSA300_0019		-1.97208	2.17785	9.09879e-07	6.52907e-06	42
SAUSA300_0020	SAUSA300_0020	DNA-binding response regulator	-1.68528	-1.41861	1	1	0.5
SAUSA300_0021	SAUSA300_0021	sensory box histidine kinase	-10.4946	6.20421	4.05805e-116	5.77145e-114	967
SAUSA300_0022	SAUSA300_0022	YycH protein	-3.09847	8.65074	1.31078e-79	1.29062e-77	4853.5
SAUSA300_0023	SAUSA300_0023	YycI protein	-2.66042	7.54506	3.54302e-37	1.25974e-35	2162.5
SAUSA300_0024	SAUSA300_0024	metallo-beta-lactamase family protein	-0.156652	7.98714	0.245493	0.376099	1857.5
SAUSA300_0025	SAUSA300_0025	5'-nucleotidase family protein	-0.136465	9.96135	0.106765	0.198632	7132
SAUSA300_0026	SAUSA300_0026	conserved hypothetical protein OrfX	-0.422797	6.40165	0.0886476	0.171123	656.5
SAUSA300_0027	SAUSA300_0027	conserved hypothetical protein	0.0171819	9.11158	0.836261	0.912253	3756.5
SAUSA300_0028	SAUSA300_0028	putative transposase	0.0208112	8.84804	0.824139	0.903367	3129
SAUSA300_0029	SAUSA300_0029	conserved hypothetical protein	-0.0957348	7.4461	0.582033	0.707677	1203
SAUSA300_0030	SAUSA300_0030	putative glycerophosphoryl diester phosphodiesterase	-0.0775631	8.21181	0.523502	0.655043	2096.5
SAUSA300_0031	SAUSA300_0031	conserved hypothetical protein	0.143744	8.061	0.275682	0.411754	1738.5
SAUSA300_0032	mecA	penicillin-binding protein 2'	-0.450907	8.86969	4.74263e-06	3.09723e-05	3678
SAUSA300_0033	SAUSA300_0033	methicillin-resistance MecR1 regulatory protein	-0.161345	9.96969	0.0722012	0.145425	7192
SAUSA300_0034	SAUSA300_0034	IS1272, transposase	0.0704561	9.94212	0.39766	0.539486	417
SAUSA300_0035	SAUSA300_0035	truncated hypothetical protein	0.0240073	5.93873	0.915988	0.96738	6571.5
SAUSA300_0036	SAUSA300_0036	conserved hypothetical protein	-0.111017	7.55281	0.524493	0.655214	1337.5
SAUSA300_0037	ccrB	cassette chromosome recombinase B	-0.0562617	10.3022	0.485647	0.630135	8753
SAUSA300_0038	ccrA	cassette chromosome recombinase A	-0.0380957	9.88106	0.642035	0.75603	6544
SAUSA300_0039	SAUSA300_0039	conserved hypothetical protein	-0.172361	9.88074	0.0497402	0.108555	6799.5
SAUSA300_0040	SAUSA300_0040	conserved hypothetical protein	0.015525	7.25896	0.930462	0.975023	1044.5
SAUSA300_0041	SAUSA300_0041	conserved hypothetical protein	0.0679308	9.67592	0.446836	0.588304	5511
SAUSA300_0042	SAUSA300_0042	conserved hypothetical protein	-0.0024974	10.3655	0.975031	1	9057
SAUSA300_0043	SAUSA300_0043	conserved hypothetical protein	0.029342	7.27806	0.85884	0.927301	1049
SAUSA300_0044	SAUSA300_0044	metallo-beta-lactamase family protein	-0.0201478	9.55459	0.822971	0.903367	5192
SAUSA300_0045	SAUSA300_0045	HNH endonuclease family protein	0.211276	8.22751	0.0822882	0.161361	1878
SAUSA300_0046	SAUSA300_0046	conserved hypothetical protein	0.105352	8.54217	0.317324	0.451305	2454
SAUSA300_0047	SAUSA300_0047	conserved hypothetical protein	0.094219	9.2461	0.258301	0.393133	4019
SAUSA300_0048	SAUSA300_0048	hypothetical protein	0.37343	6.10354	0.100595	0.189216	413.5
SAUSA300_0049	SAUSA300_0049	hypothetical protein	-0.0443699	7.92435	0.751354	0.844738	1675.5
SAUSA300_0050	SAUSA300_0050	conserved hypothetical protein	0.0766461	8.24759	0.512433	0.653634	2030.5
SAUSA300_0051	SAUSA300_0051	pseudogene	0.0209662	9.38743	0.806591	0.891569	4543
SAUSA300_0052	SAUSA300_0052	hypothetical protein	0.361713	6.43955	0.0808521	0.159462	528.5
SAUSA300_0053	speG	Spermidine N(1)-acetyltransferase	0.0323193	8.74153	0.74722	0.841198	2900.5
SAUSA300_0054	SAUSA300_0054	hypothetical protein	-0.056503	5.82436	0.830669	0.90799	390
SAUSA300_0055	SAUSA300_0055	alcohol dehydrogenase, zinc-containing	-0.256456	9.16851	0.00416986	0.0139358	4253
SAUSA300_0056	SAUSA300_0056	conserved hypothetical protein	0.069583	8.19347	0.564692	0.691002	1937
SAUSA300_0057	SAUSA300_0057	conserved hypothetical protein	-0.212484	8.08648	0.0996578	0.187729	1986.5
SAUSA300_0058	SAUSA300_0058	conserved hypothetical protein	0.0974353	4.77051	0.683584	0.790771	173
SAUSA300_0059	SAUSA300_0059	conserved hypothetical protein	-0.123237	8.55497	0.244811	0.375954	2655
SAUSA300_0060	SAUSA300_0060	putative transposase	0.00987373	9.48554	0.909098	0.962088	4858
SAUSA300_0061	arcC	carbamate kinase	-0.391524	9.32482	2.07878e-06	1.41534e-05	4947.5
SAUSA300_0062	arcB	ornithine carbamoyltransferase	-0.0117558	9.10588	0.893074	0.95124	3811.5
SAUSA300_0063	SAUSA300_0063	cyclic nucleotide-binding domain protein	-0.0631448	8.7751	0.516984	0.653634	3075.5
SAUSA300_0064	arcD	arginine/oirnithine antiporter	-0.0866796	10.5543	0.286355	0.420182	10560
SAUSA300_0065	arcA	arginine deiminase	-0.171408	9.9777	0.0401468	0.0915189	7246.5
SAUSA300_0066	argR	arginine repressor	0.229556	8.83918	0.0179979	0.0474506	2880
SAUSA300_0067	SAUSA300_0067	universal stress protein family	0.470816	8.76793	5.70784e-05	0.000315595	2519
SAUSA300_0068	SAUSA300_0068	cadmium-exporting ATPase, truncation	0.0221301	6.82389	0.903144	0.958163	761
SAUSA300_0069	SAUSA300_0069	pseudogene	0.0189585	9.10783	0.83635	0.912253	3741.5
SAUSA300_0070	SAUSA300_0070	putative lysophospholipase	-0.0387465	9.45533	0.658337	0.768861	4880
SAUSA300_0071	SAUSA300_0071	ISSep1-like transposase	0.000856943	9.17224	0.99199	1	3925.5
SAUSA300_0072	SAUSA300_0072	hypothetical protein	0.134661	8.77225	0.184519	0.30164	2861
SAUSA300_0073	SAUSA300_0073	peptide ABC transporter, peptide-binding protein	-0.253085	9.34294	0.00334585	0.0114972	4804
SAUSA300_0074	opp3B	oligopeptide permease, channel-forming protein	-0.281554	8.79998	0.00474691	0.0154607	3324.5
SAUSA300_0075	opp3C	oligopeptide permease, channel-forming protein	-0.156477	8.80375	0.155961	0.265289	3179
SAUSA300_0076	SAUSA300_0076	ABC transporter, ATP-binding protein	-0.204907	8.75575	0.0651159	0.134138	3108
SAUSA300_0077	SAUSA300_0077	ABC transporter, ATP-binding protein	0.0183405	9.34629	0.824323	0.903367	4430.5
SAUSA300_0078	copA	ATPase copper transport	-0.0132372	10.0518	0.876272	0.936793	7257.5
SAUSA300_0079	SAUSA300_0079	putative lipoprotein	-0.107915	8.65356	0.335717	0.472477	2836.5
SAUSA300_0080	SAUSA300_0080	conserved hypothetical protein	0.228041	5.71927	0.430176	0.572078	337.5
SAUSA300_0081	SAUSA300_0081	conserved hypothetical protein	0.0828881	11.1647	0.313535	0.447658	15182
SAUSA300_0082	SAUSA300_0082	conserved hypothetical protein	-0.0389983	7.14891	0.82554	0.903927	983.5
SAUSA300_0083	SAUSA300_0083	putative membrane protein	-0.0146288	9.84761	0.865189	0.932539	6307.5
SAUSA300_0084	SAUSA300_0084	conserved hypothetical protein	-1.46224	5.44484	2.16655e-11	2.31099e-10	424.5
SAUSA300_0085	SAUSA300_0085	conserved hypothetical protein	0.0695718	9.17217	0.398531	0.540222	3858.5
SAUSA300_0086	SAUSA300_0086	conserved hypothetical protein	-0.0509825	10.0286	0.529664	0.660146	7275
SAUSA300_0087	SAUSA300_0087	pseudogene	0.154646	9.83998	0.0911781	0.175237	5967.5
SAUSA300_0088	SAUSA300_0088	hypothetical protein	0.736531	4.70068	0.00280101	0.00981712	130.5
SAUSA300_0089	SAUSA300_0089	Probable tRNA-dihydrouridine synthase	-0.386384	8.04227	0.0018239	0.00667025	2047
SAUSA300_0090	SAUSA300_0090	conserved hypothetical protein	0.101108	7.64265	0.52246	0.655043	1318
SAUSA300_0091	SAUSA300_0091	putative permease	0.0876452	10.0396	0.287687	0.421085	6978
SAUSA300_0092	SAUSA300_0092	conserved hypothetical protein	0.0553836	7.25682	0.744378	0.839105	1006.5
SAUSA300_0093	SAUSA300_0093	transcriptional regulator, LysR family domain protein	0.137073	9.40011	0.105705	0.196946	4418.5
SAUSA300_0094	SAUSA300_0094	conserved hypothetical protein	-0.00713986	8.46772	0.954129	0.992915	2387.5
SAUSA300_0095	SAUSA300_0095	transcriptional regulator, LysR family domain protein	0.242943	9.0526	0.00886681	0.0263636	3323
SAUSA300_0096	SAUSA300_0096	conserved hypothetical protein	-0.0243454	9.2637	0.777858	0.867785	4210.5
SAUSA300_0097	SAUSA300_0097	conserved hypothetical protein	0.0642108	10.7906	0.425187	0.566917	11821.5
SAUSA300_0098	SAUSA300_0098	conserved hypothetical protein	0.173426	8.0104	0.172704	0.28672	1668.5
SAUSA300_0099	plc	1-phosphatidylinositol phosphodiesterase	0.0859509	9.29291	0.30017	0.434144	4156
SAUSA300_0100	SAUSA300_0100	staphylococcal tandem lipoprotein	-0.0140654	9.21692	0.86849	0.933389	4100
SAUSA300_0101	SAUSA300_0101	staphylococcal tandem lipoprotein	0.0852302	9.54454	0.31989	0.4544	4943.5
SAUSA300_0102	SAUSA300_0102	staphylococcal tandem lipoprotein	0.183862	8.75408	0.054954	0.117968	2767
SAUSA300_0103	SAUSA300_0103	staphylococcal tandem lipoprotein	0.169816	9.39227	0.0426794	0.09601	4345
SAUSA300_0104	SAUSA300_0104	transcriptional regulator, AraC family	-0.0421104	10.2911	0.602221	0.722101	8704.5
SAUSA300_0105	SAUSA300_0105	peptidase, M20/M25/M40 family	-0.139622	9.39855	0.0859894	0.167274	4820
SAUSA300_0106	SAUSA300_0106	putative drug transporter	-0.0170734	9.57864	0.849713	0.921723	5268
SAUSA300_0107	SAUSA300_0107	Na/Pi cotransporter family protein	-0.601603	9.28394	4.74188e-08	3.92854e-07	5065
SAUSA300_0108	SAUSA300_0108	antigen, 67 kDa	-0.111751	9.8595	0.213154	0.338469	6540.5
SAUSA300_0109	SAUSA300_0109	integral membrane domain protein	0.158872	9.36971	0.0608809	0.127437	4274.5
SAUSA300_0110	SAUSA300_0110	transcriptional regulator, GntR family/aminotransferase, class I	0.213908	10.6071	0.0152988	0.0410103	9916.5
SAUSA300_0111	SAUSA300_0111	conserved hypothetical protein	0.0703089	8.95533	0.437859	0.580186	3303.5
SAUSA300_0112	lctP	L-lactate permease	-0.3933	9.507	3.00518e-05	0.000173272	5649.5
SAUSA300_0113	SAUSA300_0113	immunoglobulin G binding protein A precursor	-0.577457	8.47861	0.0580528	0.123026	2923
SAUSA300_0114	SAUSA300_0114	staphylococcal accessory regulator	-0.800302	9.09494	0.0384104	0.0882681	4705
SAUSA300_0115	sirC	iron compound ABC transporter, permease protein SirC	-0.539983	9.27744	0.00213853	0.00772163	5003
SAUSA300_0116	sirB	iron compound ABC transporter, permease protein SirB	-0.531114	9.01858	0.0050533	0.0162928	4142
SAUSA300_0117	sirA	iron compound ABC transporter, iron compound-binding protein SirA	-0.478203	8.37617	0.00814604	0.0245051	2626.5
SAUSA300_0118	SAUSA300_0118	pyridoxal-phosphate dependent enzyme superfamily	-0.25082	8.21827	0.0328164	0.0776432	2194
SAUSA300_0119	SAUSA300_0119	ornithine cyclodeaminase	0.010863	8.81899	0.922479	0.972102	3079
SAUSA300_0120	sbnC	siderophore biosynthesis protein, IucC family	-0.0830188	9.88415	0.311208	0.446076	6613
SAUSA300_0121	SAUSA300_0121	putative drug transporter	-0.200786	9.57206	0.0285982	0.0696588	5568.5
SAUSA300_0122	SAUSA300_0122	siderophore biosynthesis protein, IucA/IucC family	-0.146855	10.0663	0.0867598	0.168389	7667
SAUSA300_0123	SAUSA300_0123	siderophore biosynthesis protein, IucC family	0.0308068	9.90217	0.702587	0.808733	6445
SAUSA300_0124	SAUSA300_0124	HPCH/HPAI aldolase family protein	-0.214116	8.39411	0.0570261	0.121251	2469.5
SAUSA300_0125	SAUSA300_0125	pyridoxal-dependent decarboxylase	-0.053102	9.62539	0.539198	0.667479	5477
SAUSA300_0126	SAUSA300_0126	conserved hypothetical protein	0.09439	9.24524	0.267076	0.403609	4023
SAUSA300_0127	SAUSA300_0127	conserved hypothetical protein	0.0804584	7.32336	0.619823	0.736502	1079
SAUSA300_0128	SAUSA300_0128	conserved hypothetical protein	0.0744462	9.19726	0.428674	0.570377	3859.5
SAUSA300_0129	SAUSA300_0129	Acetoin(diacetyl) reductase	-0.354207	7.70192	0.0115604	0.0330298	1589
SAUSA300_0130	SAUSA300_0130	NAD-dependent epimerase/dehydratase family protein	-0.00609737	9.53892	0.944022	0.984347	5111
SAUSA300_0131	SAUSA300_0131	putative Bacterial sugar transferase	-0.0762155	8.11729	0.527054	0.657533	1931.5
SAUSA300_0132	SAUSA300_0132	glycosyl transferase, group 1 family protein	0.14891	9.67907	0.0775871	0.154091	5323.5
SAUSA300_0133	SAUSA300_0133	putative membrane protein	-0.00868954	10.1226	0.916618	0.96748	7608
SAUSA300_0134	SAUSA300_0134	polysaccharide extrusion protein	-0.0433492	10.3816	0.619985	0.736502	9181.5
SAUSA300_0135	SAUSA300_0135	Superoxide dismutase (Mn/Fe family)	-1.10319	8.15036	1.70193e-08	1.46206e-07	2642.5
SAUSA300_0136	SAUSA300_0136	cell wall surface anchor family protein	0.093511	8.61245	0.372226	0.511211	2585.5
SAUSA300_0137	SAUSA300_0137	transcriptional regulator, GntR family	-0.380622	8.16293	0.00280325	0.00981712	2196
SAUSA300_0138	deoD	purine nucleoside phosphorylase	-0.128208	8.69705	0.201398	0.323044	2979.5
SAUSA300_0139	SAUSA300_0139	putative tetracycline resistance protein	-0.0724408	10.2987	0.358865	0.496056	8829.5
SAUSA300_0140	deoC	deoxyribose-phosphate aldolase	-0.126535	7.99223	0.317079	0.451208	1805
SAUSA300_0141	deoB	phosphopentomutase	-1.27874	7.55721	1.8872e-17	2.66919e-16	1789
SAUSA300_0142	phnE	phosphonate ABC transporter, permease protein	-0.0825398	9.36158	0.358057	0.495812	4580.5
SAUSA300_0143	phnE	phosphonate ABC transporter, permease protein	-0.00545349	9.22833	0.957997	0.995725	4093
SAUSA300_0144	phnC	phosphonate ABC transporter, ATP-binding protein	0.0938915	8.81637	0.336269	0.472994	2986
SAUSA300_0145	SAUSA300_0145	phosphonate ABC transporter, phosphonate-binding protein	-0.0396591	8.99762	0.707305	0.811609	3518
SAUSA300_0146	SAUSA300_0146	conserved hypothetical protein	-0.0312953	9.56134	0.716529	0.819256	5227.5
SAUSA300_0147	SAUSA300_0147	5' nucleotidase family protein	0.014814	9.86357	0.85562	0.926391	6343.5
SAUSA300_0148	SAUSA300_0148	conserved hypothetical protein	0.24629	6.6247	0.202296	0.324281	604.5
SAUSA300_0149	SAUSA300_0149	pseudogene	0.236071	8.82575	0.0163007	0.0434233	2862.5
SAUSA300_0150	SAUSA300_0150	pseudogene	0.295577	8.93757	0.0016171	0.0060084	3004.5
SAUSA300_0151	adhE	alcohol dehydrogenase, iron-containing	0.0333945	10.5105	0.704443	0.810094	9851
SAUSA300_0152	cap5A	capsular polysaccharide biosynthesis protein Cap5A	-0.104865	9.03082	0.238268	0.369005	3698
SAUSA300_0153	cap5B	capsular polysaccharide biosynthesis protein Cap5B	0.0829074	8.61961	0.468994	0.613503	2614
SAUSA300_0154	cap5C	capsular polysaccharide biosynthesis protein Cap5C	0.0346735	8.70975	0.724955	0.824471	2814
SAUSA300_0155	cap5D	pseudogene	-0.149384	9.7751	0.098797	0.186519	6257.5
SAUSA300_0156	cap5E	capsular polysaccharide biosynthesis protein Cap5E	-0.0343921	8.49919	0.755391	0.848903	2507
SAUSA300_0157	cap5F	capsular polysaccharide biosynthesis protein Cap5F	-0.0461553	9.3107	0.596592	0.718042	4402.5
SAUSA300_0158	cap5G	capsular polysaccharide biosynthesis protein Cap5G	-0.111503	8.99379	0.225126	0.353139	3587
SAUSA300_0159	cap5H	capsular polysaccharide biosynthesis protein Cap5H	0.036697	8.62342	0.727283	0.825652	2680
SAUSA300_0160	cap5I	capsular polysaccharide biosynthesis protein Cap5I	0.272624	9.31327	0.00915165	0.0270534	3999
SAUSA300_0161	cap5J	capsular polysaccharide biosynthesis protein Cap5J	0.090074	10.2228	0.271522	0.408271	7860
SAUSA300_0162	cap5K	capsular polysaccharide biosynthesis protein Cap5K	-0.1072	10.0582	0.198804	0.321299	7568.5
SAUSA300_0163	cap5L	capsular polysaccharide biosynthesis protein Cap5L	-0.0727507	9.41523	0.404523	0.545329	4776.5
SAUSA300_0164	cap5M	capsular polysaccharide biosynthesis protein Cap5M	-0.0687901	8.75009	0.513587	0.653634	3034
SAUSA300_0165	cap5N	capsular polysaccharide biosynthesis protein Cap5N	0.0143075	9.24591	0.869254	0.933819	4094
SAUSA300_0166	cap5O	capsular polysaccharide biosynthesis protein Cap5O	0.112778	9.62294	0.189532	0.308456	5187
SAUSA300_0167	cap5P	capsular polysaccharide biosynthesis protein Cap5P	0.182614	8.9995	0.0472061	0.10456	3284.5
SAUSA300_0168	SAUSA300_0168	conserved hypothetical protein	-0.0174168	7.09876	0.926564	0.973644	934.5
SAUSA300_0169	SAUSA300_0169	conserved hypothetical protein	-0.469996	7.33406	0.0158518	0.0423596	1294
SAUSA300_0170	SAUSA300_0170	aldehyde dehydrogenase	-0.0472494	9.37997	0.602511	0.72211	4672
SAUSA300_0171	SAUSA300_0171	cation efflux family protein	0.100021	9.30282	0.292099	0.426706	4224
SAUSA300_0172	SAUSA300_0172	conserved hypothetical protein	0.0098419	7.1217	0.958762	0.996116	954
SAUSA300_0173	SAUSA300_0173	conserved hypothetical protein	-0.170627	8.93385	0.0786058	0.155523	3506
SAUSA300_0174	SAUSA300_0174	conserved hypothetical protein	-0.132461	8.09628	0.25956	0.394581	1951.5
SAUSA300_0175	SAUSA300_0175	putative lipoprotein	-0.159804	8.30726	0.144828	0.251703	2274
SAUSA300_0176	SAUSA300_0176	ABC transporter, permease protein	-0.129467	8.30916	0.307055	0.441359	2236.5
SAUSA300_0177	SAUSA300_0177	conserved hypothetical protein	-0.190624	8.93595	0.0367509	0.0852967	3558
SAUSA300_0178	SAUSA300_0178	conserved hypothetical protein	-0.138382	7.91842	0.28544	0.420182	1717.5
SAUSA300_0179	SAUSA300_0179	putative D-isomer specific 2-hydroxyacid dehydrogenase	0.0483542	8.99856	0.601002	0.721653	3449.5
SAUSA300_0180	SAUSA300_0180	integral membrane protein LmrP	0.162886	10.2038	0.065474	0.134629	7645.5
SAUSA300_0181	SAUSA300_0181	non-ribosomal peptide synthetase	-0.0505331	12.3405	0.533543	0.663043	36026
SAUSA300_0182	SAUSA300_0182	4'-phosphopantetheinyl transferase superfamily protein	0.01213	8.86815	0.897563	0.955013	3170
SAUSA300_0183	SAUSA300_0183	conserved hypothetical protein	-0.131074	7.70569	0.382767	0.523162	1462.5
SAUSA300_0184	argB	acetylglutamate kinase	0.116504	8.97888	0.209601	0.333486	3318
SAUSA300_0185	argJ	arginine biosynthesis bifunctional protein ArgJ	-0.138072	9.37534	0.112188	0.206323	4726
SAUSA300_0186	argC	N-acetyl-gamma-glutamyl-phosphate reductase	0.106459	9.68757	0.225902	0.353922	5453
SAUSA300_0187	rocD	ornithine--oxo-acid transaminase	-0.0259175	9.2322	0.773412	0.8646	4125.5
SAUSA300_0188	brnQ	branched-chain amino acid transport system II carrier protein	-0.878501	9.62428	1.78466e-17	2.55236e-16	6974
SAUSA300_0189	entB	isochorismatase	0.0178931	7.75614	0.898874	0.955614	1461
SAUSA300_0190	ipdC	indole-3-pyruvate decarboxylase	0.015912	10.2319	0.853745	0.924921	8223.5
SAUSA300_0191	ptsG	PTS system, glucose-specific IIBC component domain protein	-0.270024	9.64172	0.00680255	0.021032	5905
SAUSA300_0192	SAUSA300_0192	conserved hypothetical protein	-0.0327527	9.00124	0.730892	0.828642	3534.5
SAUSA300_0193	SAUSA300_0193	conserved hypothetical protein	-0.455886	9.05083	2.06428e-07	1.60138e-06	4168
SAUSA300_0194	SAUSA300_0194	sucrose-specific PTS tranporter protein	-0.180147	9.74404	0.0342407	0.0803448	6194.5
SAUSA300_0195	SAUSA300_0195	RpiR family transcriptional regulator	-0.0461768	8.90252	0.634828	0.749267	3336.5
SAUSA300_0196	hsdR	type I restriction-modification enzyme, R subunit	-0.00164308	10.6577	0.983889	1	11064
SAUSA300_0197	SAUSA300_0197	conserved hypothetical protein	-0.224551	8.11579	0.0718952	0.144923	2027
SAUSA300_0198	SAUSA300_0198	conserved hypothetical protein	0.135507	9.212	0.136149	0.239712	3852.5
SAUSA300_0199	SAUSA300_0199	conserved hypothetical protein	0.160773	9.64095	0.0823193	0.161361	5172.5
SAUSA300_0200	SAUSA300_0200	peptide ABC transporter, ATP-binding protein	-0.167687	8.85774	0.0872127	0.169058	3338.5
SAUSA300_0201	SAUSA300_0201	peptide ABC transporter, permease protein	0.0150715	9.44602	0.865513	0.932539	4766
SAUSA300_0202	SAUSA300_0202	peptide ABC transporter, permease protein	-0.0384902	9.73919	0.675257	0.782198	5946.5
SAUSA300_0203	SAUSA300_0203	putative lipoprotein	-0.0362612	9.96474	0.661662	0.771687	6876.5
SAUSA300_0204	ggt	gamma-glutamyltranspeptidase	-0.0836523	10.0735	0.295842	0.429827	7548
SAUSA300_0205	SAUSA300_0205	staphylococcal tandem lipoprotein	0.118592	8.90363	0.29389	0.42772	3166
SAUSA300_0206	SAUSA300_0206	flavodoxin family protein	0.11655	8.84085	0.255976	0.390516	3025
SAUSA300_0207	SAUSA300_0207	conserved hypothetical protein	0.0792503	8.05131	0.601576	0.721666	1803.5
SAUSA300_0208	SAUSA300_0208	putative maltose ABC transporter, ATP-binding protein	-0.0253977	9.30734	0.7632	0.855898	4372
SAUSA300_0209	SAUSA300_0209	putative maltose ABC transporter, maltose-binding protein	0.0325134	9.17347	0.699733	0.806346	3904
SAUSA300_0210	SAUSA300_0210	maltose ABC transporter, permease protein	-0.00234875	10.2153	0.976291	1	8142.5
SAUSA300_0211	SAUSA300_0211	maltose ABC transporter, permease protein	0.185093	8.93166	0.0638358	0.13211	3119
SAUSA300_0212	SAUSA300_0212	oxidoreductase, Gfo/Idh/MocA family	-0.182544	8.02451	0.149025	0.258372	1898
SAUSA300_0213	SAUSA300_0213	oxidoreductase, Gfo/Idh/MocA family	-0.00456704	8.79625	0.965301	1	3033.5
SAUSA300_0214	SAUSA300_0214	conserved hypothetical protein	-0.0763498	9.39544	0.376747	0.51604	4693.5
SAUSA300_0215	SAUSA300_0215	conserved hypothetical protein	0.00424813	9.42117	0.959188	0.996155	4680
SAUSA300_0216	uhpT	hexose phosphate transport protein	0.161719	9.58644	0.0849176	0.165819	5003
SAUSA300_0217	SAUSA300_0217	DNA-binding response regulator, AraC family	-0.147932	8.74627	0.155142	0.264423	3051.5
SAUSA300_0218	SAUSA300_0218	sensor histidine kinase family protein	0.182312	10.4719	0.0502779	0.109449	9105.5
SAUSA300_0219	SAUSA300_0219	putative iron compound A C transporter, iron compound-binding protein	0.0548291	8.97546	0.553654	0.680439	3379
SAUSA300_0220	pflB	formate acetyltransferase	-0.426695	8.42197	0.00298618	0.0103445	2717
SAUSA300_0221	pflA	pyruvate formate-lyase activating enzyme	-0.465743	8.25367	0.000549193	0.00234713	2406
SAUSA300_0222	SAUSA300_0222	putative membrane protein	0.0680534	10.1463	0.409198	0.549997	7594
SAUSA300_0223	SAUSA300_0223	conserved hypothetical protein	-0.199472	8.11523	0.108601	0.201462	1999.5
SAUSA300_0224	coa	staphylocoagulase precursor	0.833367	10.5054	8.85203e-09	7.78736e-08	7211.5
SAUSA300_0225	SAUSA300_0225	putative acyl-CoA acetyltransferase FadA	-0.299664	9.40115	0.000342003	0.00152001	5065.5
SAUSA300_0226	SAUSA300_0226	3-hydroxyacyl-CoA dehydrogenase	-0.0903215	10.3395	0.293108	0.427067	9119
SAUSA300_0227	fadD	acyl-CoA dehydrogenase FadD	0.0710008	9.34235	0.421086	0.563426	4351.5
SAUSA300_0228	fadE	acyl-CoA synthetase FadE	-0.0193696	9.61395	0.835638	0.912252	5349.5
SAUSA300_0229	SAUSA300_0229	putative acyl-CoA transferase FadX	-0.121079	9.3401	0.149078	0.258372	4602
SAUSA300_0230	SAUSA300_0230	putative membrane protein	0.040223	9.11272	0.651026	0.763806	3693.5
SAUSA300_0231	SAUSA300_0231	ABC transporter, substrate-binding protein	0.0905079	9.85101	0.286319	0.420182	6133
SAUSA300_0232	SAUSA300_0232	conserved hypothetical protein	0.0426212	7.44135	0.788257	0.876602	1182.5
SAUSA300_0233	SAUSA300_0233	conserved hypothetical protein	-0.034998	6.77313	0.867656	0.933277	758.5
SAUSA300_0234	SAUSA300_0234	putative flavohemoprotein	0.0685492	9.09995	0.458132	0.600829	3635
SAUSA300_0235	SAUSA300_0235	L-lactate dehydrogenase	-0.110533	7.97933	0.376211	0.515854	1780.5
SAUSA300_0236	SAUSA300_0236	PTS system, IIBC components	-0.109652	9.88711	0.173583	0.287806	6703
SAUSA300_0237	SAUSA300_0237	inosine-uridine preferring nucleoside hydrolase	-0.111086	8.68869	0.274298	0.410582	2919
SAUSA300_0238	SAUSA300_0238	transcriptional antiterminator, BglG family	0.060958	10.1418	0.442817	0.584335	7571
SAUSA300_0239	SAUSA300_0239	PTS system, fructose-specific enzyme II, BC component	-0.120806	7.48267	0.446146	0.587819	1275.5
SAUSA300_0240	SAUSA300_0240	PTS system, galactitol-specific enzyme II, B component	0.225726	7.33577	0.149169	0.258372	1025.5
SAUSA300_0241	SAUSA300_0241	PTS system, sorbitol-specific IIC component	-0.014301	9.38202	0.868214	0.933389	4574
SAUSA300_0242	gutB	sorbitol dehydrogenase	0.0449675	9.10733	0.589617	0.713673	3709
SAUSA300_0243	SAUSA300_0243	conserved hypothetical protein	0.231146	6.17338	0.231522	0.360281	458
SAUSA300_0244	SAUSA300_0244	oxidoreductase, zinc-binding dehydrogenase family	-0.0692034	9.59473	0.445721	0.587563	5433
SAUSA300_0245	SAUSA300_0245	2-C-methyl-D-erythritol 4-phosphate cytidylyltransferase	0.094702	8.55726	0.358495	0.495812	2499
SAUSA300_0246	SAUSA300_0246	putative alcohol dehydrogenase	-0.044728	9.82149	0.583695	0.709188	6268
SAUSA300_0247	SAUSA300_0247	putative teichoic acid biosynthesis protein B	0.130736	10.4595	0.106877	0.198696	9162.5
SAUSA300_0248	SAUSA300_0248	putative teichoic acid biosynthesis protein F	-3.6699	-1.03029	0.0957891	0.181779	2.5
SAUSA300_0249	SAUSA300_0249	2-C-methyl-D-erythritol 4-phosphate cytidylyltransferase	2.18079	-1.41793	1	1	0
SAUSA300_0250	SAUSA300_0250	alcohol dehydrogenase, zinc-containing	-2.0768	0.0856228	0.0289002	0.070194	8
SAUSA300_0251	SAUSA300_0251	putative teichoic acid biosynthesis protein	-2.80096	0.929582	0.0012987	0.00499198	13.5
SAUSA300_0252	SAUSA300_0252	glycosyl transferase, group 2 family protein	-0.000967261	9.783	0.992128	1	6016
SAUSA300_0253	scdA	ScdA protein	0.00679027	8.9701	0.941598	0.983071	3382
SAUSA300_0254	SAUSA300_0254	sensor histidine kinase	-0.0697017	9.77604	0.442394	0.584196	6141
SAUSA300_0255	SAUSA300_0255	sensory transduction protein LytR	-0.240721	8.86343	0.0887033	0.171123	3429.5
SAUSA300_0256	SAUSA300_0256	holin-like protein lrgA	-0.213377	7.79047	0.245075	0.376099	1595
SAUSA300_0257	SAUSA300_0257	Antiholin-like protein lrgB	-0.242312	8.12409	0.0858482	0.167185	2062.5
SAUSA300_0258	SAUSA300_0258	transcriptional regulator, GntR family	-0.0679403	8.28327	0.606674	0.726285	2162
SAUSA300_0259	SAUSA300_0259	PTS system, IIA component	0.20431	8.83667	0.0313047	0.0748273	2890
SAUSA300_0260	bglA	6-phospho-beta-glucosidase	-0.00302728	9.22826	0.971572	1	4132.5
SAUSA300_0261	SAUSA300_0261	conserved hypothetical protein	0.0156373	8.79528	0.870927	0.934787	3026.5
SAUSA300_0262	rbsK	ribokinase	-0.104741	9.29019	0.230805	0.359405	4387
SAUSA300_0263	rbsD	ribose permease	0.0351642	7.63814	0.823802	0.903367	1335.5
SAUSA300_0264	SAUSA300_0264	ribose transporter RbsU	0.00113291	8.58312	0.991749	1	2618
SAUSA300_0265	SAUSA300_0265	putative ribose operon repressor	-0.0671482	9.12067	0.424183	0.566166	3895.5
SAUSA300_0266	SAUSA300_0266	conserved hypothetical protein	0.289101	7.54175	0.0563946	0.120312	1147.5
SAUSA300_0267	SAUSA300_0267	transposase	0.0135453	8.00203	0.919458	0.969844	1720
SAUSA300_0268	SAUSA300_0268	putative drug transporter	-0.121996	9.75277	0.144136	0.251177	6125.5
SAUSA300_0269	SAUSA300_0269	choloylglycine hydrolase family protein	0.0479131	9.22435	0.564948	0.691002	4017
SAUSA300_0270	lytM	peptidoglycan hydrolase	-0.0685263	9.47934	0.424769	0.566654	5004
SAUSA300_0271	SAUSA300_0271	ABC transporter, ATP-binding protein	0.0161703	8.82366	0.871251	0.934787	3052
SAUSA300_0272	SAUSA300_0272	conserved hypothetical protein	0.0612453	9.75528	0.499995	0.643533	5775
SAUSA300_0273	SAUSA300_0273	putative membrane protein	0.135181	10.0342	0.160804	0.271542	6810
SAUSA300_0274	SAUSA300_0274	conserved hypothetical protein	0.149853	9.31505	0.121558	0.220232	4143
SAUSA300_0275	SAUSA300_0275	putative membrane protein	0.164094	9.09597	0.0491374	0.107883	3526.5
SAUSA300_0276	SAUSA300_0276	putative membrane protein	0.260066	9.09134	0.00235952	0.00838939	3403
SAUSA300_0277	SAUSA300_0277	putative staphyloxanthin biosynthesis protein	-0.148093	9.38445	0.117441	0.213984	4755
SAUSA300_0278	SAUSA300_0278	conserved hypothetical protein	-0.606449	5.43879	0.0200574	0.051911	340.5
SAUSA300_0279	SAUSA300_0279	putative membrane protein	0.042359	10.5208	0.613536	0.730536	9845.5
SAUSA300_0280	SAUSA300_0280	conserved hypothetical protein	-0.035231	7.00649	0.849572	0.921723	887
SAUSA300_0281	SAUSA300_0281	conserved hypothetical protein	0.255137	7.25934	0.15153	0.261418	966
SAUSA300_0282	SAUSA300_0282	conserved hypothetical protein	0.081837	9.69767	0.360911	0.498345	5555
SAUSA300_0283	SAUSA300_0283	essC protein	0.0657261	11.2734	0.421249	0.563426	16568.5
SAUSA300_0284	SAUSA300_0284	conserved hypothetical protein	0.183075	7.74538	0.194955	0.315876	1383
SAUSA300_0285	SAUSA300_0285	conserved hypothetical protein	-0.23945	7.10259	0.221617	0.349133	1006
SAUSA300_0286	SAUSA300_0286	conserved hypothetical protein	-0.0651928	8.36193	0.596581	0.718042	2282
SAUSA300_0287	SAUSA300_0287	conserved hypothetical protein	0.407531	6.57225	0.0472152	0.10456	573
SAUSA300_0288	SAUSA300_0288	conserved hypothetical protein	-0.020409	10.089	0.797265	0.883363	7509.5
SAUSA300_0289	SAUSA300_0289	conserved hypothetical protein	0.0513725	7.36358	0.747736	0.841409	1088.5
SAUSA300_0290	SAUSA300_0290	putative lipoprotein	0.225691	8.75453	0.0293076	0.0711161	2754
SAUSA300_0291	SAUSA300_0291	putative membrane protein	0.121451	9.26951	0.181622	0.298238	4023.5
SAUSA300_0292	SAUSA300_0292	conserved hypothetical protein	0.659182	6.75868	0.000658844	0.0027425	581.5
SAUSA300_0293	SAUSA300_0293	conserved hypothetical protein	0.0776925	9.07585	0.391722	0.532559	3577
SAUSA300_0294	SAUSA300_0294	conserved hypothetical protein	0.216294	8.643	0.0362171	0.0843423	2504.5
SAUSA300_0295	SAUSA300_0295	conserved hypothetical protein	0.363726	7.86253	0.0094827	0.0278072	1382.5
SAUSA300_0296	SAUSA300_0296	conserved hypothetical protein	0.172758	8.41742	0.154043	0.263651	2208.5
SAUSA300_0297	SAUSA300_0297	putative lipoprotein	0.0317649	9.01328	0.730884	0.828642	3510.5
SAUSA300_0298	SAUSA300_0298	conserved hypothetical protein	0.291709	8.74384	0.00757894	0.0230703	2641
SAUSA300_0299	SAUSA300_0299	conserved hypothetical protein	0.152344	8.36523	0.166453	0.279606	2153.5
SAUSA300_0300	SAUSA300_0300	conserved hypothetical protein	0.243841	8.20228	0.0562026	0.120199	1868.5
SAUSA300_0301	SAUSA300_0301	conserved hypothetical protein	0.188438	8.71287	0.0606823	0.127333	2706.5
SAUSA300_0302	SAUSA300_0302	conserved hypothetical protein	0.325831	8.25357	0.00483539	0.0157089	1870
SAUSA300_0303	SAUSA300_0303	putative lipoprotein	0.150088	7.8439	0.266172	0.40248	1494.5
SAUSA300_0304	SAUSA300_0304	conserved hypothetical protein	0.0793749	7.96865	0.539915	0.668044	1655
SAUSA300_0305	SAUSA300_0305	formate/nitrite transporter family protein	0.160662	8.44575	0.127421	0.228111	2256
SAUSA300_0306	brnQ	branched-chain amino acid transport system II carrier protein	-0.102655	9.91878	0.271038	0.408151	6809
SAUSA300_0307	SAUSA300_0307	5'-nucleotidase, lipoprotein e(P4) family	0.0700664	8.87974	0.477979	0.62271	3159
SAUSA300_0308	SAUSA300_0308	ABC transporter, permease protein	0.175075	8.71993	0.0676325	0.13807	2700.5
SAUSA300_0309	SAUSA300_0309	ABC transporter ATP-binding protein	-0.0547681	8.33072	0.608901	0.727385	2232.5
SAUSA300_0310	pfoR	perfringolysin O regulator protein	-2.60066	8.89012	1.47492e-144	2.697e-142	5507.5
SAUSA300_0311	SAUSA300_0311	PfkB family carbohydrate kinase	0.210671	9.03705	0.0315145	0.0751693	3369.5
SAUSA300_0312	SAUSA300_0312	indigoidine synthase family protein	-0.0550839	8.62665	0.594795	0.717228	2731.5
SAUSA300_0313	SAUSA300_0313	putative nucleoside permease NupC	0.139778	9.36336	0.117988	0.21483	4315.5
SAUSA300_0314	SAUSA300_0314	sodium:solute symporter family protein	-0.0240453	10.0315	0.765304	0.857595	7194.5
SAUSA300_0315	nanA	N-acetylneuraminate lyase subunit	-0.0444553	8.58843	0.688124	0.794944	2647.5
SAUSA300_0316	SAUSA300_0316	ROK family protein	-0.0995475	8.87416	0.337496	0.474459	3315.5
SAUSA300_0317	SAUSA300_0317	conserved hypothetical protein	-0.125898	8.81265	0.205149	0.327215	3209.5
SAUSA300_0318	SAUSA300_0318	N-acetylmannosamine-6-phosphate 2-epimerase	-0.426087	8.75942	0.000862808	0.00347841	3390.5
SAUSA300_0319	SAUSA300_0319	putative membrane protein	0.186093	9.60694	0.0320823	0.0761879	5013
SAUSA300_0320	SAUSA300_0320	triacylglycerol lipase precursor	-0.014289	10.0595	0.876333	0.936793	7305.5
SAUSA300_0321	SAUSA300_0321	conserved hypothetical protein	0.140181	8.93788	0.167183	0.280281	3228.5
SAUSA300_0322	SAUSA300_0322	NADH-dependent flavin oxidoreductase, Oye family	-0.0983489	8.97484	0.286906	0.420182	3573
SAUSA300_0323	SAUSA300_0323	conserved hypothetical protein	0.418024	5.09589	0.0632606	0.131025	203.5
SAUSA300_0324	SAUSA300_0324	conserved hypothetical protein	0.0857628	9.40126	0.303115	0.43654	4489.5
SAUSA300_0325	SAUSA300_0325	glycine cleavage H-protein	0.122761	6.69214	0.510601	0.653634	682
SAUSA300_0326	SAUSA300_0326	conserved hypothetical protein	-0.0369091	8.9237	0.685984	0.792831	3365
SAUSA300_0327	SAUSA300_0327	conserved hypothetical protein	-0.157733	9.53088	0.0651266	0.134138	5316.5
SAUSA300_0328	SAUSA300_0328	lipoate-protein ligase A family protein	0.0901312	8.9092	0.384587	0.525089	3217.5
SAUSA300_0329	SAUSA300_0329	putative oxidoreductase	0.0013952	8.59351	0.990554	1	2589
SAUSA300_0330	SAUSA300_0330	putative transport protein SgaT	-0.00728887	9.11822	0.935089	0.97827	3799
SAUSA300_0331	SAUSA300_0331	conserved hypothetical protein	0.0372993	7.26424	0.814354	0.898598	1041
SAUSA300_0332	SAUSA300_0332	PTS system, IIA component	-0.23764	7.43605	0.136261	0.239745	1266
SAUSA300_0333	SAUSA300_0333	transcriptional antiterminator, BglG family	-0.0829672	10.5871	0.322712	0.456731	10754.5
SAUSA300_0334	SAUSA300_0334	transcriptional regulator, MarR family	0.0972357	7.54222	0.507706	0.65084	1231
SAUSA300_0335	SAUSA300_0335	MATE efflux family protein	0.0162095	9.68456	0.847073	0.920419	5562.5
SAUSA300_0336	SAUSA300_0336	conserved hypothetical protein	0.466097	7.5649	0.00158066	0.00589869	1082.5
SAUSA300_0337	glpT	glycerol-3-phosphate transporter	0.0688639	9.72655	0.412762	0.554101	5621
SAUSA300_0338	SAUSA300_0338	glyoxalase family protein	0.116713	9.12335	0.243447	0.374535	3678
SAUSA300_0339	SAUSA300_0339	conserved hypothetical protein	-0.107025	8.70419	0.346476	0.483895	2980.5
SAUSA300_0340	SAUSA300_0340	NADH-dependent FMN reductase	0.110659	9.55425	0.230174	0.358639	4904.5
SAUSA300_0341	SAUSA300_0341	putative membrane protein	-0.223472	9.76986	0.00498509	0.0161134	6443.5
SAUSA300_0342	SAUSA300_0342	conserved hypothetical protein	-0.508381	6.54755	0.0137535	0.037697	747
SAUSA300_0343	SAUSA300_0343	acetyltransferase, GNAT family	0.12699	7.79584	0.355175	0.493085	1453.5
SAUSA300_0344	SAUSA300_0344	putative lipoprotein	0.179685	8.59685	0.105618	0.196927	2511
SAUSA300_0345	SAUSA300_0345	Tat-translocated enzyme	-0.131182	8.63643	0.259221	0.394299	2830
SAUSA300_0346	SAUSA300_0346	putative membrane protein	0.0861616	9.92522	0.289729	0.423832	6414
SAUSA300_0347	tatC	Sec-independent protein translocase TatC	0.229864	9.09161	0.00678572	0.0210054	3426
SAUSA300_0348	SAUSA300_0348	twin-arginine translocation protein, TatA/E family	-0.0605475	5.78406	0.797442	0.883363	377
SAUSA300_0349	SAUSA300_0349	conserved hypothetical protein	0.057172	8.30826	0.612742	0.730424	2123.5
SAUSA300_0350	SAUSA300_0350	transcriptional regulator, Cro/CI family-related protein	-0.965474	4.04853	0.00750927	0.0228854	135.5
SAUSA300_0351	SAUSA300_0351	putative membrane protein	0.0771571	8.91509	0.409275	0.549997	3230
SAUSA300_0352	SAUSA300_0352	ABC transporter, ATP-binding protein	0.0393344	8.9427	0.718426	0.81996	3256
SAUSA300_0353	SAUSA300_0353	conserved hypothetical protein	0.11555	9.57913	0.227502	0.355632	5067.5
SAUSA300_0354	ltrA	low temperature requirement protein LtrA	0.0556172	10.1382	0.523479	0.655043	7513.5
SAUSA300_0355	SAUSA300_0355	acetyl-CoA acetyltransferase	-8.60558	6.60014	9.63082e-129	1.64366e-126	1284
SAUSA300_0356	SAUSA300_0356	conserved hypothetical protein	0.0302981	8.18372	0.816761	0.899793	1973.5
SAUSA300_0357	metE	5-methyltetrahydropteroyltriglutamate-- homocysteine S-methyltransferase	-0.0511312	10.1752	0.593405	0.715889	8049.5
SAUSA300_0358	SAUSA300_0358	putative 5-methyltetrahydrofolate--homocysteine methyltransferase	-0.0836453	9.99934	0.299751	0.434028	7185
SAUSA300_0359	SAUSA300_0359	trans-sulfuration enzyme family protein	-0.187594	8.71445	0.0614487	0.128206	3056
SAUSA300_0360	SAUSA300_0360	Cys/Met metabolism PLP-dependent enzyme	0.0360362	9.37156	0.667084	0.776243	4485
SAUSA300_0361	SAUSA300_0361	ParB-like partition protein	-0.083732	8.82159	0.442483	0.584196	3145.5
SAUSA300_0362	SAUSA300_0362	conserved hypothetical protein	0.0215428	8.89187	0.816801	0.899793	3221.5
SAUSA300_0364	ychF	GTP-binding protein YchF	-2.63568	7.01585	2.7034e-47	1.25831e-45	1481
SAUSA300_0365	SAUSA300_0365	conserved hypothetical protein	-0.253859	6.70348	0.163786	0.275849	767
SAUSA300_0366	rpsF	ribosomal protein S6	5.63533	-0.405145	0.00724234	0.0221775	0
SAUSA300_0368	rpsR	ribosomal protein S18	2.18082	-1.41793	1	1	0
SAUSA300_0369	SAUSA300_0369	conserved hypothetical protein	0.156591	9.03902	0.123499	0.222333	3400
SAUSA300_0370	SAUSA300_0370	putative staphylococcal enterotoxin	0.216848	8.67743	0.0267551	0.0657323	2574.5
SAUSA300_0371	SAUSA300_0371	conserved hypothetical protein	0.142486	7.96903	0.292199	0.426706	1629.5
SAUSA300_0372	SAUSA300_0372	putative lipoprotein	0.526614	7.34167	0.00193246	0.00699732	930.5
SAUSA300_0373	SAUSA300_0373	conserved hypothetical protein	0.0179801	7.19045	0.924111	0.972212	980
SAUSA300_0374	SAUSA300_0374	putative membrane protein	-0.0721082	6.44761	0.723701	0.823838	616.5
SAUSA300_0375	SAUSA300_0375	putative phosphoglycerate mutase family protein	0.0554594	8.19711	0.624031	0.739623	1959.5
SAUSA300_0376	SAUSA300_0376	conserved hypothetical protein	0.305535	8.12217	0.0084613	0.0253048	1707
SAUSA300_0377	SAUSA300_0377	putative lipoprotein	-0.00583451	8.15396	0.967743	1	1946.5
SAUSA300_0378	SAUSA300_0378	conserved hypothetical protein	-0.276507	8.38204	0.0236567	0.0597839	2456.5
SAUSA300_0379	ahpF	alkyl hydroperoxide reductase, subunit F	-0.376875	8.53693	0.000317311	0.00141518	2838
SAUSA300_0380	ahpC	Alkyl hydroperoxide reductase subunit C	-1.84554	5.47173	1.0581e-06	7.46211e-06	439.5
SAUSA300_0381	SAUSA300_0381	putative NAD(P)H-flavin oxidoreductase	-0.124073	8.96516	0.17308	0.287158	3540
SAUSA300_0382	SAUSA300_0382	sodium:dicarboxylate symporter family protein	-0.157053	9.51263	0.071274	0.144124	5237.5
SAUSA300_0383	SAUSA300_0383	conserved hypothetical protein	-2.06573	6.24968	1.90113e-16	2.57508e-15	800.5
SAUSA300_0384	SAUSA300_0384	conserved hypothetical protein	-0.0146094	7.94902	0.910511	0.963185	1685
SAUSA300_0385	SAUSA300_0385	conserved hypothetical protein	0.127684	7.56438	0.398713	0.540222	1238.5
SAUSA300_0386	xpt	xanthine phosphoribosyltransferase	-0.600659	7.08231	0.00273118	0.00959096	1094
SAUSA300_0387	pbuX	xanthine permease	-0.755743	9.59848	3.82075e-18	5.78765e-17	6637.5
SAUSA300_0388	guaB	inosine-5'-monophosphate dehydrogenase	-1.04489	7.19778	0.0610549	0.12764	1346
SAUSA300_0389	guaA	GMP synthase	3.65411	6.35745	8.44194e-08	6.83904e-07	89.5
SAUSA300_0390	SAUSA300_0390	conserved hypothetical protein	0.308207	8.1476	0.0124474	0.035094	1728
SAUSA300_0391	SAUSA300_0391	conserved hypothetical protein	0.293747	9.6203	0.000604355	0.00254885	4835.5
SAUSA300_0392	SAUSA300_0392	conserved hypothetical protein	0.247554	6.12388	0.29752	0.431775	431
SAUSA300_0393	SAUSA300_0393	conserved hypothetical protein	0.134666	8.65157	0.171554	0.285737	2605.5
SAUSA300_0394	SAUSA300_0394	FAD/NAD(P)-binding Rossmann fold Superfamily	0.00843189	9.38809	0.923889	0.972212	4540.5
SAUSA300_0395	SAUSA300_0395	exotoxin	0.292435	8.7172	0.00327715	0.0112762	2559.5
SAUSA300_0396	2007-09-01	exotoxin 7	0.173392	8.66779	0.0923453	0.177347	2634
SAUSA300_0397	SAUSA300_0397	exotoxin	0.139858	8.64755	0.20352	0.325226	2647
SAUSA300_0398	SAUSA300_0398	exotoxin	0.0663987	8.56078	0.520136	0.653634	2510.5
SAUSA300_0399	SAUSA300_0399	exotoxin	0.130255	8.7404	0.198589	0.321154	2781.5
SAUSA300_0400	SAUSA300_0400	exotoxin	0.379463	8.52539	0.000254184	0.00115991	2213
SAUSA300_0401	SAUSA300_0401	exotoxin	0.236441	8.5847	0.0307786	0.0737075	2442
SAUSA300_0402	SAUSA300_0402	exotoxin	0.400267	8.47631	0.000236237	0.00108771	2089
SAUSA300_0403	SAUSA300_0403	exotoxin	0.21232	9.06778	0.0125525	0.0352066	3391
SAUSA300_0404	SAUSA300_0404	exotoxin	0.184368	8.36703	0.129834	0.230988	2120
SAUSA300_0405	hsdM	type I restriction-modification system, M subunit	-0.16972	9.59532	0.0486393	0.106881	5609
SAUSA300_0406	SAUSA300_0406	putative restriction/modification system specificity protein	0.100214	9.28892	0.242019	0.372561	4149.5
SAUSA300_0407	SAUSA300_0407	exotoxin	0.330042	9.36348	8.05322e-05	0.000425077	3974.5
SAUSA300_0408	SAUSA300_0408	putative surface protein	0.180685	9.8756	0.0255937	0.0635497	6011
SAUSA300_0409	SAUSA300_0409	conserved hypothetical protein	-0.00418008	7.69509	0.976691	1	1419.5
SAUSA300_0410	SAUSA300_0410	staphylococcal tandem lipoprotein	0.252736	8.89348	0.00538579	0.017213	2969
SAUSA300_0411	SAUSA300_0411	staphylococcal tandem lipoprotein	0.265526	9.59434	0.00185151	0.00676159	4799.5
SAUSA300_0412	SAUSA300_0412	pseudogene	0.307625	8.5346	0.00380248	0.0128932	2295
SAUSA300_0413	SAUSA300_0413	staphylococcal tandem lipoprotein	0.299448	9.17397	0.00165912	0.00612891	3560.5
SAUSA300_0414	SAUSA300_0414	staphylococcal tandem lipoprotein	0.198933	8.76052	0.0514127	0.111257	2729
SAUSA300_0415	lpl3	staphylococcal tandem lipoprotein	0.28133	8.62629	0.00501246	0.0161815	2442.5
SAUSA300_0416	SAUSA300_0416	staphylococcal tandem lipoprotein	0.196555	9.31835	0.0182943	0.0480837	4080.5
SAUSA300_0417	SAUSA300_0417	staphylococcal tandem lipoprotein	0.234488	8.92143	0.0138845	0.0379746	3071.5
SAUSA300_0418	SAUSA300_0418	staphylococcal tandem lipoprotein	0.255671	8.55502	0.0152102	0.0408157	2331.5
SAUSA300_0419	SAUSA300_0419	staphylococcal tandem lipoprotein	0.349037	9.32505	2.35217e-05	0.000137793	3852.5
SAUSA300_0420	SAUSA300_0420	conserved hypothetical protein	0.307763	9.31369	0.000210786	0.000984694	3894.5
SAUSA300_0421	SAUSA300_0421	conserved hypothetical protein	0.264271	7.50777	0.0767034	0.15281	1132
SAUSA300_0422	SAUSA300_0422	conserved hypothetical protein	0.1451	8.14171	0.312877	0.447518	1835
SAUSA300_0423	SAUSA300_0423	conserved hypothetical protein	0.305555	8.40499	0.00420716	0.0140239	2090
SAUSA300_0424	SAUSA300_0424	putative cobalamin synthesis protein	0.0872212	9.44066	0.30051	0.434391	4589
SAUSA300_0425	SAUSA300_0425	NADH dehydrogenase I, F subunit	-1.61578	8.6838	8.32121e-18	1.23668e-16	4253.5
SAUSA300_0426	SAUSA300_0426	conserved hypothetical protein	-1.65931	8.98709	7.27069e-19	1.17804e-17	5233
SAUSA300_0427	SAUSA300_0427	conserved hypothetical protein	-0.52617	6.70242	0.0107922	0.0310777	825
SAUSA300_0428	SAUSA300_0428	conserved hypothetical protein	0.2055	8.77473	0.0470914	0.10456	2810.5
SAUSA300_0429	SAUSA300_0429	PAP2 family protein	0.0768192	8.74967	0.425685	0.56699	2860.5
SAUSA300_0430	SAUSA300_0430	conserved hypothetical protein	0.10307	8.71492	0.298774	0.433104	2743
SAUSA300_0431	SAUSA300_0431	conserved hypothetical protein	-0.108597	6.83241	0.569697	0.695126	823
SAUSA300_0432	SAUSA300_0432	sodium dependent transporter	-1.44152	8.38659	3.28652e-19	5.46331e-18	3330
SAUSA300_0433	cysM	cysteine synthase/cystathionine beta-synthase	-0.0594146	8.62913	0.571632	0.696515	2761.5
SAUSA300_0434	metB	cystathionine gamma-synthase	-0.498773	8.62546	1.36616e-05	8.38768e-05	3142
SAUSA300_0435	SAUSA300_0435	ABC transporter, ATP-binding protein	0.0459101	8.71641	0.648879	0.761636	2820
SAUSA300_0436	SAUSA300_0436	ABC transporter, permease protein	0.138819	9.15224	0.153664	0.263474	3704
SAUSA300_0437	SAUSA300_0437	NLPA lipoprotein	0.0679972	8.42124	0.553561	0.680439	2284
SAUSA300_0438	SAUSA300_0438	CHAP domain family	-1.29628	8.90661	3.14699e-28	8.0563e-27	4652
SAUSA300_0439	SAUSA300_0439	conserved hypothetical protein	0.285203	7.21986	0.0712332	0.144124	914.5
SAUSA300_0440	SAUSA300_0440	MutT/nudix family protein	0.0367336	7.43682	0.823194	0.903367	1183.5
SAUSA300_0441	SAUSA300_0441	acetyltransferase, GNAT family	-0.0482099	7.67776	0.731859	0.828642	1425
SAUSA300_0442	SAUSA300_0442	YibE/F-like protein	-5.22909	8.16446	1.90194e-210	6.95566e-208	3794.5
SAUSA300_0443	SAUSA300_0443	YibE/F-like protein	-5.50162	8.54597	1.13583e-272	9.69242e-270	4977
SAUSA300_0444	gltC	LysR family regulatory protein	-0.186958	9.20947	0.0341836	0.0802844	4321
SAUSA300_0445	gltB	glutamate synthase, large subunit	-0.223847	10.8622	0.00563308	0.0178917	13710.5
SAUSA300_0446	gltD	glutamate synthase, small subunit	-0.126195	9.68329	0.122674	0.221471	5846.5
SAUSA300_0447	SAUSA300_0447		0.824715	-0.104064	0.612922	0.730424	4.5
SAUSA300_0448	treP	PTS system, trehalose-specific IIBC component	0.109873	10.215	0.200521	0.322446	7830.5
SAUSA300_0449	treC	alpha,alpha-phosphotrehalase	-0.541527	8.49898	3.23972e-05	0.000185541	2925
SAUSA300_0450	treR	trehalose operon repressor	-0.147015	8.15107	0.312982	0.447518	2010
SAUSA300_0451	SAUSA300_0451	acetyltransferase, GNAT family	0.183546	8.32721	0.10394	0.194082	2070
SAUSA300_0452	dnaX	DNA polymerase III, gamma and tau subunits	-1.80338	0.825547	0.114418	0.210121	11
SAUSA300_0454	recR	recombination protein RecR	2.47314	-0.6495	0.0765744	0.152672	1
SAUSA300_0455	rrsA		-2.50871	6.06533	1.98933e-18	3.08648e-17	748.5
SAUSA300_0456	rrlA		-2.63231	5.57055	1.99186e-23	3.98372e-22	525
SAUSA300_0457	rrfA		-1.36879	3.3339	1.25506e-06	8.70718e-06	90.5
SAUSA300_0458	SAUSA300_0458	Orn/Lys/Arg decarboxylase	-0.839529	7.301	1.10292e-06	7.71438e-06	1367.5
SAUSA300_0459	tmk	thymidylate kinase	-6.09294	0.373728	0.000150067	0.000740216	8.5
SAUSA300_0460	SAUSA300_0460	conserved hypothetical protein	-0.832013	6.32715	3.4905e-05	0.000199013	703.5
SAUSA300_0461	holB	DNA polymerase III delta subunit	3.53577	-1.20947	0.144542	0.251377	0
SAUSA300_0462	SAUSA300_0462	conserved hypothetical protein	0.0920538	10.4798	0.389301	0.529862	9490
SAUSA300_0463	SAUSA300_0463	conserved hypothetical protein	0.42701	6.34321	0.0252837	0.0629652	476.5
SAUSA300_0464	SAUSA300_0464	Methyltransferase	-0.0405572	8.94287	0.657931	0.768817	3409.5
SAUSA300_0465	SAUSA300_0465	conserved hypothetical protein	0.213939	7.29173	0.246957	0.37789	1013
SAUSA300_0466	SAUSA300_0466	conserved hypothetical protein	-0.238838	9.45046	0.00465749	0.0152232	5170
SAUSA300_0467	metS	methionyl-tRNA synthetase	-0.850996	3.27958	0.00392859	0.0132681	76.5
SAUSA300_0468	SAUSA300_0468	hydrolase, TatD family	-0.0316065	6.91292	0.880508	0.940548	825
SAUSA300_0469	SAUSA300_0469	primase-related protein	-1.33077	6.4344	9.03296e-12	1.00106e-10	830
SAUSA300_0470	ksgA	dimethyladenosine transferase	-2.89943	6.47477	3.25588e-20	5.6701e-19	1050
SAUSA300_0471	SAUSA300_0471	veg protein	-0.45693	6.22783	0.0673075	0.137626	590
SAUSA300_0472	ispE	4-diphosphocytidyl-2C-methyl-D-erythritol kinase	-0.684673	8.71536	2.4227e-11	2.57349e-10	3551.5
SAUSA300_0473	purR	pur operon repressor	-4.02564	5.17526	7.35772e-09	6.51756e-08	436
SAUSA300_0474	SAUSA300_0474	putative endoribonuclease L-PSP	-0.120735	6.36425	0.522075	0.655043	587
SAUSA300_0475	SAUSA300_0475	SpoVG protein	1.45378	7.4611	2.32574e-06	1.57095e-05	673
SAUSA300_0476	SAUSA300_0476	hypothetical protein	0.142806	5.80649	0.522602	0.655043	360
SAUSA300_0477	glmU	UDP-N-acetylglucosamine pyrophosphorylase	1.36574	-1.2094	0.646656	0.759418	0.5
SAUSA300_0478	prs	ribose-phosphate pyrophosphokinase	-3.91284	0.405744	0.00290574	0.0101207	8.5
SAUSA300_0479	SAUSA300_0479	ribosomal protein L25, Ctc-form	-0.741159	6.50005	0.000255332	0.00116308	774.5
SAUSA300_0481	mfd	transcription-repair coupling factor	-0.621456	9.57987	1.27828e-10	1.28835e-09	6287.5
SAUSA300_0482	SAUSA300_0482	polysaccharide biosynthesis protein	-0.282739	9.64761	0.00179738	0.00658266	6029
SAUSA300_0483	SAUSA300_0483	tetrapyrrole methylase family protein	-0.297196	9.06937	0.000537468	0.00230472	4044
SAUSA300_0484	SAUSA300_0484	conserved hypothetical protein	-0.404736	6.56156	0.0297622	0.0716084	731.5
SAUSA300_0485	SAUSA300_0485	cell-division initiation protein	-4.73772	-0.65676	0.0293828	0.0711636	5
SAUSA300_0486	SAUSA300_0486	polyribonucleotide nucleotidyltransferase	-1.35264	6.56101	1.6175e-11	1.73256e-10	922
SAUSA300_0487	SAUSA300_0487	MesJ/Ycf62 family protein	2.16994	-1.41812	1	1	0
SAUSA300_0488	hpt	hypoxanthine phosphoribosyltransferase	1.71566	3.38651	0.00593133	0.0185853	33
SAUSA300_0489	SAUSA300_0489	putative cell division protein FtsH	-0.903942	4.43869	0.000344722	0.00152944	184.5
SAUSA300_0490	SAUSA300_0490	33 kDa chaperonin (Heat shock protein 33-like protein)	-0.242144	8.73137	0.0145603	0.0394856	3119.5
SAUSA300_0491	cysK	cysteine synthase A	-2.03739	7.26888	1.54485e-17	2.22181e-16	1660.5
SAUSA300_0492	folP	dihydropteroate synthase	-8.37717	2.20684	7.52321e-20	1.29258e-18	47
SAUSA300_0493	folB	dihydroneopterin aldolase	-5.34656	1.38879	2.59795e-07	1.97352e-06	31
SAUSA300_0494	folK	2-amino-4-hydroxy-6- hydroxymethyldihydropteridine pyrophosphokinase	-2.14133	0.371243	0.0225624	0.0573583	11.5
SAUSA300_0495	SAUSA300_0495	hypothetical protein	-0.262255	5.85434	0.239731	0.370151	417.5
SAUSA300_0497	rrfG		-1.6113	3.25075	1.08932e-07	8.63359e-07	90
SAUSA300_0498	SAUSA300_0498		-0.332909	0.56561	0.692828	0.799297	11
SAUSA300_0499	rrsB		-2.60055	6.11118	7.57265e-24	1.5761e-22	782.5
SAUSA300_0500	SAUSA300_0500		-2.34795	1.74552	1.28067e-05	7.9769e-05	27.5
SAUSA300_0501	rrlB		-2.57153	5.63228	2.26871e-23	4.50224e-22	542.5
SAUSA300_0502	rrfB		-1.35664	3.3002	1.96561e-06	1.34186e-05	89.5
SAUSA300_0503	SAUSA300_0503	transcriptional regulator, gntR family protein	0.195337	9.44343	0.0298232	0.0716877	4451.5
SAUSA300_0504	SAUSA300_0504	pyridoxine biosynthesis protein	-0.664923	7.00851	0.000484039	0.00209797	1047
SAUSA300_0505	SAUSA300_0505	conserved hypothetical protein	-0.227268	7.30512	0.254387	0.388562	1198.5
SAUSA300_0506	nupC	pyrimidine nucleoside transport protein	-0.252569	8.82423	0.0181984	0.0478806	3342.5
SAUSA300_0507	ctsR	transcriptional regulator CtsR	-1.23119	3.69657	0.00110489	0.00430521	115
SAUSA300_0508	SAUSA300_0508	conserved hypothetical protein	0.100206	5.86442	0.68861	0.795147	373.5
SAUSA300_0509	SAUSA300_0509	ATP guanido phosphotransferase	-0.088261	8.98898	0.329914	0.465333	3556
SAUSA300_0510	clpC	endopeptidase	-3.08057	5.44354	1.11254e-17	1.60909e-16	510
SAUSA300_0511	radA	DNA repair protein RadA	-0.0197914	8.67088	0.874688	0.936793	2815.5
SAUSA300_0512	SAUSA300_0512	PIN domain protein	0.361986	9.73543	0.00588085	0.0185152	5128.5
SAUSA300_0514	cysE	serine acetyltransferase	-1.23278	2.68727	0.0353298	0.0825975	63.5
SAUSA300_0515	cysS	cysteinyl-tRNA synthetase	3.5358	-1.20947	0.14434	0.251197	0
SAUSA300_0516	SAUSA300_0516	conserved hypothetical protein	-1.04887	7.47713	4.42189e-10	4.30419e-09	1641.5
SAUSA300_0517	SAUSA300_0517	RNA methyltransferase, TrmH family, group 3	-0.737083	7.05718	1.22087e-05	7.67915e-05	1121
SAUSA300_0518	SAUSA300_0518	conserved hypothetical protein	0.00976684	8.5693	0.937563	0.980458	2622
SAUSA300_0519	SAUSA300_0519	conserved hypothetical protein	0.0948686	8.93633	0.30319	0.43654	3225.5
SAUSA300_0520	SAUSA300_0520	preprotein translocase, SecE subunit	-1.45676	1.67161	0.013705	0.0376042	28.5
SAUSA300_0521	nusG	transcription termination/antitermination factor NusG	-1.42737	6.64838	6.95577e-06	4.44059e-05	979.5
SAUSA300_0522	rplK	ribosomal protein L11	0.598125	-1.11597	1	1	1
SAUSA300_0526	SAUSA300_0526	Methyltransferase small domain	0.0647634	7.33662	0.711671	0.815523	1095
SAUSA300_0527	rpoB	DNA-directed RNA polymerase, beta subunit	3.04001	-1.30926	0.518372	0.653634	0
SAUSA300_0528	rpoC	DNA-directed RNA polymerase, beta' subunit	1.49615	-0.944805	0.481184	0.625294	1
SAUSA300_0529	SAUSA300_0529	conserved hypothetical protein	-4.01035	3.68582	5.64997e-27	1.37752e-25	145
SAUSA300_0531	SAUSA300_0531	30S ribosomal protein S7	3.57644	-1.20835	0.154664	0.264136	0
SAUSA300_0532	fusA	translation elongation factor G	-3.24864	0.549149	0.00512033	0.0164674	9.5
SAUSA300_0533	tuf	translation elongation factor Tu	2.99679	-1.31038	0.519478	0.653634	0
SAUSA300_0534	SAUSA300_0534	amidohydrolase	0.14429	9.10536	0.0960025	0.182049	3548.5
SAUSA300_0535	SAUSA300_0535	putative pyridoxal phosphate-dependent acyltransferase	-1.43541	8.26418	1.5369e-34	5.0442e-33	3044
SAUSA300_0536	SAUSA300_0536	DJ-1/PfpI family protein	0.121211	8.77921	0.241413	0.371852	2882.5
SAUSA300_0537	SAUSA300_0537	L-ribulokinase	0.24846	10.0582	0.00414903	0.0138843	6688.5
SAUSA300_0538	SAUSA300_0538	NAD dependent epimerase/dehydratase family	-1.44659	8.5051	6.37301e-31	1.87528e-29	3624
SAUSA300_0539	ilvE	branched-chain amino acid aminotransferase	-1.42186	7.63349	2.81151e-18	4.30986e-17	1976.5
SAUSA300_0540	SAUSA300_0540	HAD-superfamily hydrolase, subfamily IA, variant 1	-0.212303	8.476	0.0468194	0.104224	2608.5
SAUSA300_0541	SAUSA300_0541	deoxynucleoside kinase family protein	0.187671	7.87212	0.156868	0.266478	1492.5
SAUSA300_0542	SAUSA300_0542	deoxynucleoside kinase family protein	0.154599	8.05278	0.406336	0.547196	1738
SAUSA300_0543	SAUSA300_0543	putative deaminase	-1.94527	3.42542	5.69892e-09	5.11765e-08	101
SAUSA300_0544	SAUSA300_0544	hydrolase, haloacid dehalogenase-like family	-0.360055	8.64102	0.000505588	0.00218264	3056.5
SAUSA300_0545	SAUSA300_0545	Flavodoxin-like fold	-0.958513	6.52929	3.33599e-05	0.000190628	836.5
SAUSA300_0546	sdrC	sdrC protein	0.140173	10.4272	0.0818894	0.160978	8935.5
SAUSA300_0547	sdrD	sdrD protein	-1.32165	10.3142	1.50939e-50	7.57653e-49	12454
SAUSA300_0548	sdrE	sdrE protein	0.101027	10.608	0.210829	0.335049	10303.5
SAUSA300_0549	SAUSA300_0549	glycosyl transferase, group 1 family protein	0.295204	9.59807	0.000608473	0.00256199	4772.5
SAUSA300_0550	SAUSA300_0550	glycosyl transferase, group 1 family protein	0.413965	10.0583	0.0105025	0.0302774	6256
SAUSA300_0551	SAUSA300_0551	conserved hypothetical protein	-8.55198	2.3404	4.18024e-23	8.16902e-22	56.5
SAUSA300_0552	SAUSA300_0552	conserved hypothetical protein	-1.18962	7.93571	2.52008e-13	3.08679e-12	2269
SAUSA300_0553	SAUSA300_0553	conserved hypothetical protein	-1.22078	7.1619	1.65679e-12	1.91053e-11	1333
SAUSA300_0554	SAUSA300_0554	glucosamine-6-phosphate isomerase	0.127467	8.58652	0.224487	0.352786	2520.5
SAUSA300_0555	SAUSA300_0555	putative hexulose-6-phosphate synthase	-0.040508	8.21625	0.727622	0.82567	2045
SAUSA300_0556	SAUSA300_0556	SIS domain protein	-0.0917983	7.73081	0.526666	0.65737	1500
SAUSA300_0557	SAUSA300_0557	HAD-superfamily hydrolase, subfamily IA, variant 1	0.144948	8.70728	0.200055	0.32229	2726
SAUSA300_0558	SAUSA300_0558	putative proline/betaine transporter	0.137504	9.87886	0.11896	0.216444	6159
SAUSA300_0559	SAUSA300_0559	putative substrate--CoA ligase	0.226681	9.97958	0.00451345	0.0148722	6340
SAUSA300_0560	vraB	acetyl-CoA c-acetyltransferase	0.0318697	8.80248	0.742651	0.837896	3004
SAUSA300_0561	SAUSA300_0561	hypothetical protein	0.11574	7.81744	0.423876	0.566053	1502.5
SAUSA300_0562	thiD	phosphomethylpyrimidine kinase	0.015827	9.0689	0.861101	0.928959	3666
SAUSA300_0563	ung	uracil-DNA glycosylase	-0.0737931	8.57814	0.534253	0.663604	2694
SAUSA300_0564	SAUSA300_0564	conserved hypothetical protein	-0.0376903	8.82235	0.700778	0.807014	3111
SAUSA300_0565	SAUSA300_0565	conserved hypothetical protein	0.125381	7.80491	0.351847	0.488995	1457.5
SAUSA300_0566	SAUSA300_0566	amino acid permease	-0.0803208	9.77324	0.338443	0.475269	6125
SAUSA300_0567	SAUSA300_0567	conserved hypothetical protein	0.00440467	8.51874	0.965947	1	2484
SAUSA300_0568	SAUSA300_0568	integral membrane protein	0.177814	8.34962	0.119332	0.216679	2095.5
SAUSA300_0569	SAUSA300_0569	conserved hypothetical protein	-1.50251	5.675	0.0229348	0.0581317	485
SAUSA300_0570	pta	phosphate acetyltransferase	-6.45918	3.23317	6.73334e-11	6.89494e-10	93
SAUSA300_0571	SAUSA300_0571	lipoate-protein ligase A family protein	-3.64572	4.15054	3.70668e-24	7.90758e-23	203.5
SAUSA300_0575	SAUSA300_0575	conserved hypothetical protein	-0.90073	5.36977	8.81684e-05	0.000460635	359
SAUSA300_0576	SAUSA300_0576	putative Pyridine nucleotide-disulphide oxidoreductase	0.112404	9.86561	0.182505	0.299304	6177
SAUSA300_0577	SAUSA300_0577	putative transcriptional regulator	-0.953835	6.10472	1.73623e-05	0.000104337	626.5
SAUSA300_0578	SAUSA300_0578	conserved hypothetical protein	-0.0750883	5.42172	0.809543	0.893983	293.5
SAUSA300_0579	SAUSA300_0579	conserved hypothetical protein	0.0929775	9.47488	0.341533	0.479344	4747.5
SAUSA300_0580	SAUSA300_0580	conserved hypothetical protein	0.341952	9.09588	4.99709e-05	0.000280539	3300.5
SAUSA300_0581	SAUSA300_0581	conserved hypothetical protein	0.476189	9.04876	5.07181e-08	4.16148e-07	3042
SAUSA300_0582	SAUSA300_0582	conserved hypothetical protein	0.497273	8.45532	4.93831e-06	3.20865e-05	1980.5
SAUSA300_0583	SAUSA300_0583	conserved hypothetical protein	0.298828	8.69784	0.00362909	0.0123216	2527
SAUSA300_0584	SAUSA300_0584	conserved hypothetical protein	0.161047	8.2027	0.152341	0.262092	1897.5
SAUSA300_0585	SAUSA300_0585	conserved hypothetical protein	0.534353	8.34869	6.36759e-06	4.08547e-05	1833
SAUSA300_0586	SAUSA300_0586	conserved hypothetical protein	0.313525	8.70266	0.00164484	0.0061026	2555.5
SAUSA300_0587	SAUSA300_0587	conserved hypothetical protein	0.238936	8.52502	0.0306057	0.0734307	2285.5
SAUSA300_0588	SAUSA300_0588	conserved hypothetical protein	0.292051	8.64768	0.00292791	0.010184	2460.5
SAUSA300_0589	SAUSA300_0589	aldo/keto reductase family protein	0.0118072	8.51428	0.907844	0.961876	2493.5
SAUSA300_0590	SAUSA300_0590	conserved hypothetical protein	-0.074639	7.45059	0.624799	0.74016	1236
SAUSA300_0591	SAUSA300_0591	acetyltransferase, GNAT family	0.224607	8.28037	0.0651741	0.134138	1987.5
SAUSA300_0592	SAUSA300_0592	conserved hypothetical protein	0.0940458	9.16188	0.286443	0.420182	3802.5
SAUSA300_0593	SAUSA300_0593	conserved hypothetical protein	0.0171961	7.62645	0.906142	0.960946	1350
SAUSA300_0594	adh	alcohol dehydrogenase	0.0751638	8.37459	0.488748	0.632555	2223
SAUSA300_0595	SAUSA300_0595	conserved hypothetical protein	-0.254995	5.48021	0.388363	0.529117	329.5
SAUSA300_0596	argS	arginyl-tRNA synthetase	-3.23735	0.526313	0.000800813	0.00326446	10
SAUSA300_0597	SAUSA300_0597	putative endonuclease III	0.168886	8.67552	0.0843077	0.165006	2622
SAUSA300_0598	SAUSA300_0598	putative iron compound ABC transporter, iron compound-binding protein	0.0567049	8.78838	0.567785	0.693809	2982.5
SAUSA300_0599	SAUSA300_0599	iron compound ABC transporter, permease protein	0.260518	9.33069	0.00351817	0.0120087	4048.5
SAUSA300_0600	SAUSA300_0600	hydrolase, haloacid dehalogenase-like family	-0.115614	8.37336	0.344937	0.482682	2344
SAUSA300_0601	SAUSA300_0601	hydrolase, alpha/beta hydrolase fold family	0.130294	8.50395	0.228005	0.356128	2387
SAUSA300_0602	SAUSA300_0602	conserved hypothetical protein	0.140554	7.62523	0.310757	0.445679	1292
SAUSA300_0603	SAUSA300_0603	conserved hypothetical protein	-1.13708	10.2014	1.54858e-25	3.50828e-24	10983.5
SAUSA300_0604	SAUSA300_0604	hydrolase, alpha/beta hydrolase fold family	-0.708324	8.30579	5.04794e-06	3.27158e-05	2680
SAUSA300_0605	sarA	staphylococcal accessory regulator A	-2.7748	2.92438	4.4337e-06	2.91781e-05	70.5
SAUSA300_0606	SAUSA300_0606	putative membrane protein	0.101569	7.6077	0.474255	0.619119	1275.5
SAUSA300_0611	SAUSA300_0611	putative Na+/H+ antiporter, MnhB component	1.13384	0.214814	0.28314	0.418219	4.5
SAUSA300_0612	SAUSA300_0612	putative Na+/H+ antiporter, MnhC component	0.34978	8.64099	0.000697604	0.00288508	2399.5
SAUSA300_0613	SAUSA300_0613	putative Na+/H+ antiporter, MnhD component	0.0591693	9.76033	0.46975	0.614177	5787
SAUSA300_0614	SAUSA300_0614	putative Na+/H+ antiporter, MnhE component	0.526579	8.80666	1.0548e-06	7.45934e-06	2535
SAUSA300_0615	SAUSA300_0615	putative Na+/H+ antiporter, MnhF component	0.291409	7.45224	0.050859	0.110152	1075
SAUSA300_0616	SAUSA300_0616	putative Na+/H+ antiporter, MnhG component	-0.0353303	7.97048	0.779664	0.868555	1735.5
SAUSA300_0617	SAUSA300_0617	Na+/H+ antiporter	-6.78799e-05	10.0316	0.998924	1	7105.5
SAUSA300_0618	SAUSA300_0618	ABC transporter, substrate-binding protein	-7.76962	6.47089	6.66534e-116	8.98067e-114	1172.5
SAUSA300_0619	SAUSA300_0619	ABC transporter, permease protein	-8.08	7.02402	6.34452e-152	1.47654e-149	1733.5
SAUSA300_0620	SAUSA300_0620	ABC transporter ATP-binding protein	-8.64973	7.02871	6.78032e-167	1.92862e-164	1745.5
SAUSA300_0621	SAUSA300_0621	iron-dependent repressor	-0.214461	8.0538	0.0761375	0.152156	1934
SAUSA300_0622	SAUSA300_0622	putative membrane protein	0.0179341	9.79229	0.82365	0.903367	5995
SAUSA300_0623	tagA	teichoic acid biosynthesis protein	3.03974	-1.30926	0.51816	0.653634	0
SAUSA300_0624	tagH	teichoic acid translocation ATP-binding protein	2.17	-1.41812	1	1	0
SAUSA300_0625	tagG	teichoic acid ABC transporter protein	2.18084	-1.41793	1	1	0
SAUSA300_0626	tagB	teichoic acid biosynthesis protein B	0.859648	-0.301389	0.623299	0.73941	3.5
SAUSA300_0627	tagX	teichoic acid biosynthesis protein X	0.271297	10.0002	0.00138603	0.00527228	6298
SAUSA300_0628	SAUSA300_0628	teichoic acid biosynthesis protein D	-2.44885	-1.31137	0.51988	0.653634	1
SAUSA300_0629	pbp4	penicillin-binding protein 4	-0.0570661	8.02708	0.63763	0.75188	1817.5
SAUSA300_0630	SAUSA300_0630	ABC transporter, ATP-binding protein	-3.36129	5.49481	2.84636e-23	5.60515e-22	518
SAUSA300_0631	SAUSA300_0631	putative nucleoside transporter	0.0653221	8.99707	0.543415	0.671725	3402
SAUSA300_0632	SAUSA300_0632	conserved hypothetical protein	-0.14538	9.00303	0.116494	0.213018	3657
SAUSA300_0633	fhuA	ferrichrome transport ATP-binding protein fhuA	-6.05234	6.69243	4.96458e-102	6.05206e-100	1374.5
SAUSA300_0634	fhuB	ferrichrome transport permease protein fhuB	0.211867	9.36944	0.00888064	0.0263741	4182
SAUSA300_0635	fhuG	ferrichrome transport permease protein fhuG	0.021684	9.55192	0.807307	0.891975	5108
SAUSA300_0636	SAUSA300_0636	dihydroxyacetone kinase, DhaK subunit	0.298106	8.93995	0.00177913	0.00652516	3021
SAUSA300_0637	SAUSA300_0637	dihydroxyacetone kinase, DhaL subunit	-0.00013238	7.80705	1	1	1533
SAUSA300_0638	SAUSA300_0638	dihydroxyacetone kinase, phosphotransfer subunit	0.49718	6.47764	0.0136483	0.0374889	518.5
SAUSA300_0639	SAUSA300_0639	conserved hypothetical protein	-4.57721	-0.724182	0.0336482	0.0791722	4.5
SAUSA300_0640	SAUSA300_0640	putative membrane protein	-1.03628	7.49783	1.19111e-10	1.20523e-09	1656
SAUSA300_0641	SAUSA300_0641	putative lipase/esterase	0.0523275	9.103	0.552104	0.679349	3663
SAUSA300_0642	SAUSA300_0642	conserved hypothetical protein	0.137695	8.2118	0.273721	0.410502	1909
SAUSA300_0643	SAUSA300_0643	acetyltransferase, GNAT family	-0.0829686	8.29527	0.450185	0.591922	2202.5
SAUSA300_0644	SAUSA300_0644	conserved hypothetical protein	-0.0559928	9.11113	0.52796	0.658343	3835
SAUSA300_0645	SAUSA300_0645	DNA-binding response regulator	-0.0869482	9.02837	0.724546	0.824372	3654.5
SAUSA300_0646	SAUSA300_0646	sensor histidine kinase	-0.202463	9.97044	0.374827	0.514232	7312
SAUSA300_0647	SAUSA300_0647	ABC transporter, ATP-binding protein	-0.045289	9.19868	0.860081	0.928249	4082
SAUSA300_0648	SAUSA300_0648	ABC transporter, permease protein	-0.0192668	10.8791	0.924801	0.972275	12961
SAUSA300_0649	SAUSA300_0649	conserved hypothetical protein	-1.02027	6.23684	4.51031e-07	3.33711e-06	690.5
SAUSA300_0650	SAUSA300_0650	phosphate transporter family protein	-2.70332	5.6569	2.05173e-25	4.56732e-24	563.5
SAUSA300_0651	SAUSA300_0651	CHAP domain family	-0.297461	8.5122	0.00786024	0.0237851	2792.5
SAUSA300_0652	SAUSA300_0652	putative membrane protein	0.234156	8.50804	0.0563964	0.120312	2335.5
SAUSA300_0653	SAUSA300_0653	transcriptional regulator, AraC family	0.328181	10.4477	6.2425e-05	0.000337148	8458.5
SAUSA300_0654	sarX	staphylococcal accessory protein X	0.28018	8.16552	0.0179502	0.0473737	1770.5
SAUSA300_0655	SAUSA300_0655	conserved hypothetical protein	-0.227389	7.88479	0.0878389	0.170096	1732
SAUSA300_0656	SAUSA300_0656	conserved hypothetical protein	0.0110176	8.12961	0.927243	0.973644	1892.5
SAUSA300_0657	SAUSA300_0657	conserved hypothetical protein	-0.325848	8.54845	0.0338937	0.0796767	2828.5
SAUSA300_0658	SAUSA300_0658	transcriptional regulator, LysR family	-1.54222	8.05432	1.51266e-25	3.45751e-24	2682
SAUSA300_0659	SAUSA300_0659	sugar efflux transporter	0.22157	9.59158	0.0121804	0.0344374	4839
SAUSA300_0660	SAUSA300_0660	conserved hypothetical protein	0.240137	8.50071	0.02532	0.0629925	2294
SAUSA300_0661	SAUSA300_0661	conserved hypothetical protein	0.0804388	8.37437	0.54172	0.669953	2203
SAUSA300_0662	SAUSA300_0662	acetyltransferase, GNAT family	0.189179	8.48039	0.0727558	0.146197	2259.5
SAUSA300_0663	SAUSA300_0663	putative lipoprotein	0.659277	5.73994	0.001915	0.00695374	282.5
SAUSA300_0664	SAUSA300_0664	conserved hypothetical protein	0.184013	7.61715	0.243918	0.374808	1229.5
SAUSA300_0665	SAUSA300_0665	acetyltransferase, GNAT family	0.322725	7.81388	0.0328788	0.0777036	1396.5
SAUSA300_0666	SAUSA300_0666	decarboxylase family protein	-0.192311	7.50947	0.27394	0.410519	1295
SAUSA300_0667	SAUSA300_0667	YaiI/YqxD family protein	0.0969101	8.35184	0.401025	0.54204	2150.5
SAUSA300_0668	SAUSA300_0668	conserved hypothetical protein	0.26719	7.56869	0.0706493	0.143087	1186
SAUSA300_0669	SAUSA300_0669	undecaprenol kinase	-0.0682965	8.53205	0.499079	0.643324	2604
SAUSA300_0670	SAUSA300_0670	ABC transporter, ATP-binding protein, MsbA family	0.286356	10.2836	0.000554242	0.00236477	7628
SAUSA300_0671	SAUSA300_0671	ABC transporter, ATP-binding protein, MsbA family	0.222267	10.0893	0.00552126	0.017602	6883
SAUSA300_0672	SAUSA300_0672	transcriptional regulator, MarR family	-0.534791	6.8997	0.357945	0.495812	947.5
SAUSA300_0673	SAUSA300_0673	cobalamin synthesis protein/P47K family protein	-0.0445112	8.66409	0.672313	0.7802	2792.5
SAUSA300_0674	SAUSA300_0674	oxidoreductase, aldo/keto reductase family	0.113236	8.51186	0.286665	0.420182	2408.5
SAUSA300_0675	SAUSA300_0675	conserved hypothetical protein	-0.10121	7.58725	0.535736	0.664479	1329.5
SAUSA300_0676	SAUSA300_0676	anion transporter family protein	0.118996	10.0688	0.138355	0.242928	7012.5
SAUSA300_0677	SAUSA300_0677	putative deoxyribodipyrimidine photolyase	0.135809	9.36139	0.116251	0.212752	4256.5
SAUSA300_0678	SAUSA300_0678	putative membrane protein	0.245388	9.08198	0.00982018	0.0286329	3377
SAUSA300_0679	SAUSA300_0679	conserved hypothetical protein	0.162433	8.13714	0.164248	0.276369	1817.5
SAUSA300_0680	norA	multi drug resistance protein	0.100226	9.13407	0.271957	0.408573	3674
SAUSA300_0681	SAUSA300_0681	conserved hypothetical protein	0.329832	8.01517	0.0134371	0.0370679	1558
SAUSA300_0682	ybaK	ybaK/ebsC protein	0.104034	6.45525	0.576864	0.702556	574.5
SAUSA300_0683	SAUSA300_0683	transcriptional regulator, DeoR family	-0.908223	5.93186	0.000110546	0.000561501	533.5
SAUSA300_0684	fruB	fructose 1-phosphate kinase	-0.73533	6.52634	6.15099e-05	0.000333819	778
SAUSA300_0685	fruA	fructose specific permease	-0.0132005	9.73296	0.872511	0.935355	5844
SAUSA300_0686	nagA	N-acetylglucosamine-6-phosphate deacetylase	-0.166506	9.29656	0.113194	0.208024	4527
SAUSA300_0687	SAUSA300_0687	putative hemolysin	-1.96538	8.87257	3.85012e-37	1.35018e-35	5115.5
SAUSA300_0688	SAUSA300_0688	oxidoreductase, aldo/keto reductase family	0.193893	8.41127	0.0613601	0.128126	2169.5
SAUSA300_0689	SAUSA300_0689	glycosyl transferase, group 2 family protein	0.251605	9.37883	0.00255853	0.00901063	4159
SAUSA300_0690	saeS	sensor histidine kinase SaeS	3.5381	12.5018	3.00589e-38	1.13163e-36	6342
SAUSA300_0691	saeR	DNA-binding response regulator SaeR	3.91856	11.6159	1.11312e-40	4.45249e-39	2654
SAUSA300_0692	SAUSA300_0692	conserved hypothetical protein	1.53656	9.31353	1.48286e-22	2.85422e-21	2253.5
SAUSA300_0693	SAUSA300_0693	putative lipoprotein	-0.228077	7.28352	0.199779	0.322262	1134.5
SAUSA300_0694	SAUSA300_0694	putative membrane protein	-0.372003	9.28484	2.12072e-05	0.000125964	4797.5
SAUSA300_0695	SAUSA300_0695	radical activating enzyme family protein	-0.226249	7.63533	0.151541	0.261418	1447.5
SAUSA300_0696	SAUSA300_0696	6-pyruvoyl tetrahydrobiopterin synthase-like protein	0.146985	7.17363	0.363484	0.501358	928
SAUSA300_0697	SAUSA300_0697	exsB protein	-0.123491	8.16366	0.34574	0.483394	2030
SAUSA300_0698	pabA	para-aminobenzoate synthase, glutamine amidotransferase, component II	0.057336	8.97241	0.58644	0.710836	3321
SAUSA300_0699	SAUSA300_0699	chorismate binding enzyme domain protein	0.014984	9.67538	0.892168	0.950853	5594
SAUSA300_0700	SAUSA300_0700	conserved hypothetical protein	0.304851	8.12914	0.022127	0.0563632	1713.5
SAUSA300_0701	SAUSA300_0701	conserved hypothetical protein TIGR00370	0.434141	8.02407	0.00026576	0.00120485	1517
SAUSA300_0702	SAUSA300_0702	urea amidolyase-related protein	0.141096	8.97391	0.130188	0.231446	3287.5
SAUSA300_0703	SAUSA300_0703	sulfatase family protein	-2.2764	0.199374	0.0213531	0.0546093	9.5
SAUSA300_0704	SAUSA300_0704	ABC transporter, ATP-binding protein	-0.104744	9.52933	0.224721	0.352936	5207
SAUSA300_0705	recQ	ATP-dependent DNA helicase RecQ	0.0859839	9.72457	0.299106	0.433339	5597.5
SAUSA300_0706	SAUSA300_0706	putative osmoprotectant ABC transporter, ATP-binding protein	0.257812	8.20818	0.0475875	0.105202	1821
SAUSA300_0707	SAUSA300_0707	osmoprotectant ABC transporter, permease	0.133851	9.8293	0.129007	0.230305	5979
SAUSA300_0708	hisC	histidinol-phosphate aminotransferase	0.199705	9.05946	0.0373501	0.0862962	3430.5
SAUSA300_0709	SAUSA300_0709	5'(3')-deoxyribonucleotidase	0.0588752	7.93473	0.67212	0.7802	1607.5
SAUSA300_0710	SAUSA300_0710	hypothetical protein	0.0849041	4.04442	0.79212	0.878989	103.5
SAUSA300_0711	SAUSA300_0711	conserved hypothetical protein	0.215717	9.05401	0.0142787	0.0388041	3380.5
SAUSA300_0712	SAUSA300_0712	amino acid/peptide transporter (Peptide:H+ symporter)	-1.11887	8.71236	1.47339e-26	3.55838e-25	3898.5
SAUSA300_0713	folE	GTP cyclohydrolase I	-0.230791	8.08349	0.0832905	0.16314	1989.5
SAUSA300_0714	SAUSA300_0714	Integral membrane protein	-0.239403	10.2243	0.00703155	0.0216355	8899.5
SAUSA300_0715	nrdI	nrdI protein	2.18086	-1.41793	1	1	0
SAUSA300_0716	SAUSA300_0716	ribonucleoside-diphosphate reductase, alpha subunit	2.18088	-1.41793	1	1	0
SAUSA300_0717	SAUSA300_0717	ribonucleoside-diphosphate reductase, beta subunit	-1.46361	-0.946463	0.519737	0.653634	2.5
SAUSA300_0718	SAUSA300_0718	iron compound ABC transporter, permease	0.233518	8.62775	0.0196606	0.0511495	2471.5
SAUSA300_0719	SAUSA300_0719	iron compound ABC transporter, permease protein	0.323397	9.31114	0.000105137	0.000538096	3879.5
SAUSA300_0720	SAUSA300_0720	putative iron compound ABC transporter, ATP-binding protein	0.16015	8.40008	0.160291	0.27119	2210
SAUSA300_0721	SAUSA300_0721	transferrin receptor	0.371854	8.65167	0.000506693	0.00218373	2423.5
SAUSA300_0723	SAUSA300_0723	conserved hypothetical protein	0.124879	8.4628	0.228419	0.356557	2324
SAUSA300_0724	SAUSA300_0724	putative lipoprotein	0.211511	9.18592	0.0141061	0.0384576	3663
SAUSA300_0725	SAUSA300_0725	conserved hypothetical protein	-0.815797	4.85715	0.000213734	0.000994833	246.5
SAUSA300_0726	SAUSA300_0726	glycerate kinase family protein	-0.405059	8.30819	0.000483379	0.00209797	2438.5
SAUSA300_0727	pepT	peptidase T	-0.00198621	9.03501	0.984723	1	3603
SAUSA300_0728	SAUSA300_0728	conserved hypothetical protein	-0.248412	8.18951	0.0365944	0.0850105	2169
SAUSA300_0729	SAUSA300_0729	integral membrane protein	-0.188772	8.36077	0.124258	0.22341	2398.5
SAUSA300_0730	SAUSA300_0730	GGDEF domain protein	-1.09982	6.21562	2.52932e-07	1.9271e-06	692
SAUSA300_0731	SAUSA300_0731	glycosyl transferase, group 4 family protein	1.12942	-1.02714	0.71804	0.819885	1
SAUSA300_0732	SAUSA300_0732	conserved hypothetical protein	-0.100374	8.54794	0.346287	0.483895	2648
SAUSA300_0733	SAUSA300_0733	degV family protein	-0.596397	8.18632	0.0224184	0.0570489	2368.5
SAUSA300_0734	SAUSA300_0734	putative comf operon protein 1	0.34379	9.2491	9.89773e-05	0.000511883	3644.5
SAUSA300_0735	SAUSA300_0735	competence protein F	0.112052	8.52002	0.312607	0.447518	2443
SAUSA300_0736	yfiA	ribosomal subunit interface protein	-0.231751	6.86195	0.213262	0.338469	853.5
SAUSA300_0737	secA	preprotein translocase, SecA subunit	6.33528	0.0700292	0.000200859	0.000948706	0
SAUSA300_0738	prfB	pseudogene	-5.12886	-0.471426	0.0200749	0.051911	6.5
SAUSA300_0739	SAUSA300_0739	LysM domain protein	0.123761	9.32075	0.138476	0.242974	4191
SAUSA300_0740	SAUSA300_0740	conserved hypothetical protein	0.445373	7.95977	0.00100549	0.00396007	1458.5
SAUSA300_0741	uvrB	excinuclease ABC, B subunit	-0.787703	8.08836	4.0172e-08	3.34984e-07	2358.5
SAUSA300_0742	uvrA	excinuclease ABC, A subunit	-0.660795	8.69989	1.10493e-10	1.12247e-09	3501
SAUSA300_0743	hprK	HPr(Ser) kinase/phosphatase	-7.24586	3.90704	9.51218e-36	3.24682e-34	188.5
SAUSA300_0744	lgt	prolipoprotein diacylglyceryl transferase	-4.27937	7.39266	2.31302e-83	2.36853e-81	2139.5
SAUSA300_0745	SAUSA300_0745	putative acetyltransferase	0.194571	8.73123	0.0440059	0.0986471	2694
SAUSA300_0746	SAUSA300_0746	TPR domain protein	0.154741	8.67708	0.122499	0.221414	2652.5
SAUSA300_0747	trxB	thioredoxin-disulfide reductase	-4.44747	-0.669481	0.013052	0.0362007	2.5
SAUSA300_0748	SAUSA300_0748	conserved hypothetical protein	0.0539219	8.70981	0.588452	0.7126	2812
SAUSA300_0749	SAUSA300_0749	conserved hypothetical protein	1.09418	-1.02826	0.715206	0.818407	1
SAUSA300_0750	SAUSA300_0750	conserved hypothetical protein	-3.43373	4.8261	4.28275e-28	1.08553e-26	328.5
SAUSA300_0751	SAUSA300_0751		0.824493	4.49801	0.0349999	0.0819011	123
SAUSA300_0752	clpP	ATP-dependent Clp protease, proteolytic subunit ClpP	-2.48279	0.032585	0.0247681	0.0619676	5.5
SAUSA300_0753	SAUSA300_0753	conserved hypothetical protein	0.13606	8.80142	0.151996	0.261851	2899
SAUSA300_0754	SAUSA300_0754	conserved hypothetical protein	-0.0454204	7.85895	0.727164	0.825652	1608
SAUSA300_0755	SAUSA300_0755	glycolytic operon regulator	-2.98517	6.47898	6.72477e-44	2.86924e-42	1037
SAUSA300_0756	gap	glyceraldehyde-3-phosphate dehydrogenase, type I	-0.317405	-0.946346	0.71251	0.816118	2
SAUSA300_0757	pgk	phosphoglycerate kinase	-5.47128	-0.0932039	0.000211377	0.000985654	5.5
SAUSA300_0759	gpmI	2,3-bisphosphoglycerate-independent phosphoglycerate mutase	-0.494243	7.73497	0.00105213	0.00412476	1712
SAUSA300_0760	eno	phosphopyruvate hydratase	-2.89456	0.253873	0.00097725	0.00385479	8
SAUSA300_0761	SAUSA300_0761	conserved hypothetical protein	0.490027	8.11968	0.000186985	0.00088809	1605
SAUSA300_0762	secG	preprotein translocase, SecG subunit	-2.30633	5.57152	3.70355e-16	4.96392e-15	510.5
SAUSA300_0763	est	carboxylesterase	-0.221299	8.11516	0.0651317	0.134138	2045
SAUSA300_0764	rnr	ribonuclease R	-1.51423	8.29151	7.8627e-18	1.17711e-16	3132.5
SAUSA300_0765	smpB	SsrA-binding protein	-6.33757	0.497749	1.16964e-06	8.1588e-06	11
SAUSA300_0766	ssrA		-4.14858	-0.80512	0.0409986	0.0932946	2
SAUSA300_0767	SAUSA300_0767	conserved hypothetical protein	0.223097	8.30635	0.0622325	0.12963	1978.5
SAUSA300_0768	SAUSA300_0768	conserved hypothetical protein	0.102807	5.1018	0.706574	0.811236	217.5
SAUSA300_0769	SAUSA300_0769	putative lipoprotein	0.313655	8.12032	0.0142401	0.0387576	1709
SAUSA300_0770	SAUSA300_0770	conserved hypothetical protein	0.10125	7.69026	0.471411	0.616035	1362
SAUSA300_0771	SAUSA300_0771	acetyltransferase, GNAT family	0.168455	8.2675	0.181987	0.298645	1999
SAUSA300_0772	clfA	clumping factor A	0.634092	10.279	0.00217161	0.00779708	6598
SAUSA300_0773	SAUSA300_0773	putative staphylocoagulase	0.437613	9.20619	9.67243e-08	7.7622e-07	3437.5
SAUSA300_0774	empbp	secretory extracellular matrix and plasma binding protein	0.215532	8.74679	0.0397588	0.0908772	2703.5
SAUSA300_0775	SAUSA300_0775	conserved hypothetical protein	0.23285	7.23224	0.179543	0.295582	954.5
SAUSA300_0776	nuc	thermonuclease precursor	0.376796	8.56042	0.000913786	0.00364376	2267
SAUSA300_0777	SAUSA300_0777	cold shock protein	-0.864097	4.82663	0.0159881	0.0426793	225.5
SAUSA300_0778	SAUSA300_0778	conserved hypothetical protein	0.374977	6.14168	0.114914	0.210882	419
SAUSA300_0779	SAUSA300_0779	conserved hypothetical protein	0.169632	6.69955	0.385794	0.526457	684
SAUSA300_0780	SAUSA300_0780	conserved hypothetical protein	0.13673	8.04426	0.32021	0.4544	1687
SAUSA300_0781	SAUSA300_0781	conserved hypothetical protein	-0.473827	6.89255	0.0235891	0.059672	1096
SAUSA300_0782	SAUSA300_0782	conserved hypothetical protein	-0.0836913	7.3022	0.597157	0.71822	946.5
SAUSA300_0783	SAUSA300_0783	phosphoglycerate mutase family protein	0.228907	7.98501	0.0857579	0.167185	1596
SAUSA300_0784	SAUSA300_0784	LysE/YggA family protein	0.226247	8.89369	0.0185343	0.0485152	3018.5
SAUSA300_0785	SAUSA300_0785	acetyltransferase, GNAT family	0.783294	8.08294	3.1919e-06	2.12793e-05	1387.5
SAUSA300_0786	SAUSA300_0786	OsmC/Ohr family protein	0.0192322	7.62421	0.893274	0.95124	1332.5
SAUSA300_0787	aroD	3-dehydroquinate dehydratase, type I	-4.95709	5.64946	8.88907e-28	2.20932e-26	616.5
SAUSA300_0788	SAUSA300_0788	nitroreductase family protein	-1.35383	8.39173	3.99555e-10	3.919e-09	3261.5
SAUSA300_0789	SAUSA300_0789	putative thioredoxin	0.24207	7.50797	0.129829	0.230988	1159.5
SAUSA300_0790	SAUSA300_0790	putative arsenate reductase	0.276747	7.25253	0.0934411	0.178514	957.5
SAUSA300_0791	gcvH	glycine cleavage system H protein	-0.426255	6.2017	0.0286587	0.0697398	573
SAUSA300_0792	SAUSA300_0792	conserved hypothetical protein	0.521548	5.96586	0.0252147	0.0629652	347.5
SAUSA300_0793	SAUSA300_0793	conserved hypothetical protein	0.349249	8.62171	0.000484335	0.00209797	2376
SAUSA300_0794	SAUSA300_0794	Toprim domain protein	0.273533	7.6915	0.107551	0.199805	1317.5
SAUSA300_0795	SAUSA300_0795	putative thioredoxin	0.280007	6.59609	0.131494	0.23312	596.5
SAUSA300_0796	SAUSA300_0796	ABC transporter, ATP-binding protein	0.205308	8.29154	0.0881135	0.17037	2000.5
SAUSA300_0797	SAUSA300_0797	ABC transporter permease protein	0.154506	7.6933	0.310337	0.445326	1359.5
SAUSA300_0798	SAUSA300_0798	ABC transporter, substrate-binding protein	0.139271	8.5174	0.180112	0.296328	2360
SAUSA300_0799	int	integrase	0.324369	9.49838	0.000171344	0.000829188	4410
SAUSA300_0800	sek	staphylococcal enterotoxin K	0.306276	9.03306	0.000349784	0.00154922	3198.5
SAUSA300_0801	seq	staphylococcal enterotoxin Q	0.289588	9.13338	0.000563666	0.00240097	3428.5
SAUSA300_0802	SAUSA300_0802	conserved hypothetical protein	0.391598	8.0505	0.00432117	0.0143479	1577.5
SAUSA300_0804	SAUSA300_0804	putative transcriptional regulator	0.160748	5.89588	0.483555	0.628057	392
SAUSA300_0805	SAUSA300_0805	pathogenicity island protein	0.256455	6.78523	0.168898	0.282491	694
SAUSA300_0806	SAUSA300_0806	conserved hypothetical protein	0.213273	6.09517	0.285145	0.420182	439
SAUSA300_0807	SAUSA300_0807	conserved hypothetical protein	0.438042	7.32468	0.0181674	0.0478483	950
SAUSA300_0808	SAUSA300_0808	conserved hypothetical protein	0.303004	6.52724	0.110652	0.204232	568.5
SAUSA300_0809	SAUSA300_0809	putative DNA primase	0.329743	10.6854	0.000114124	0.000577387	9982
SAUSA300_0810	SAUSA300_0810	conserved hypothetical protein	0.183683	7.62043	0.189959	0.308954	1260
SAUSA300_0811	SAUSA300_0811	conserved hypothetical protein	0.352123	7.97466	0.00697105	0.0214799	1491.5
SAUSA300_0812	SAUSA300_0812	conserved hypothetical protein	0.217479	9.71884	0.00766228	0.0232411	5324.5
SAUSA300_0813	SAUSA300_0813	conserved hypothetical protein	0.310985	8.10345	0.0185017	0.0484794	1683.5
SAUSA300_0814	SAUSA300_0814	conserved hypothetical protein	0.2802	9.40649	0.00115218	0.00447586	4160
SAUSA300_0815	ear	Ear protein	0.339975	7.64122	0.0202315	0.0522574	1207.5
SAUSA300_0816	SAUSA300_0816	CsbD-like superfamily	0.392346	6.36569	0.037899	0.0872495	486.5
SAUSA300_0817	SAUSA300_0817	putative membrane protein	-0.332004	9.02267	0.0288728	0.070194	3932
SAUSA300_0819	sufD	FeS assembly protein SufD	-0.345665	-0.946533	0.720266	0.820962	2
SAUSA300_0820	sufS	cysteine desulfurases, SufS subfamily subfamily	-2.86373	0.315608	0.0147203	0.0397511	7.5
SAUSA300_0821	SAUSA300_0821	SUF system FeS assembly protein, NifU family	-4.38086	1.93073	0.000860438	0.00347432	31.5
SAUSA300_0822	sufB	FeS assembly protein SufB	-4.18679	-0.869195	0.0485808	0.106844	3.5
SAUSA300_0823	SAUSA300_0823	hypothetical protein	0.264629	7.7781	0.0556749	0.11937	1376.5
SAUSA300_0824	SAUSA300_0824	conserved hypothetical protein	0.265976	8.66428	0.00836954	0.0250749	2510
SAUSA300_0825	SAUSA300_0825	oxidoreductase, 2-nitropropane dioxygenase family	0.056117	8.82216	0.593088	0.715889	3047.5
SAUSA300_0826	SAUSA300_0826	conserved hypothetical protein	0.324836	8.91058	0.000433696	0.00189464	2928.5
SAUSA300_0827	SAUSA300_0827	putative membrane protein	-1.71356	7.16221	1.36089e-23	2.78711e-22	1472
SAUSA300_0828	SAUSA300_0828	5'-nucleotidase family protein	0.165487	9.41297	0.0716848	0.144726	4427
SAUSA300_0829	lipA	lipoic acid synthetase	-0.258769	8.18124	0.076812	0.152907	2160
SAUSA300_0830	SAUSA300_0830	conserved hypothetical protein	-0.0335821	7.89932	0.80043	0.886289	1650
SAUSA300_0831	SAUSA300_0831	conserved hypothetical protein	-1.03316	6.31877	1.2673e-06	8.76835e-06	740
SAUSA300_0832	SAUSA300_0832	conserved hypothetical protein	0.036178	7.76449	0.804149	0.889637	1466
SAUSA300_0833	SAUSA300_0833	conserved hypothetical protein	-0.453135	8.43042	8.08105e-06	5.13337e-05	2724.5
SAUSA300_0834	SAUSA300_0834	D-isomer specific 2-hydroxyacid dehydrogenase	0.112474	8.60557	0.283032	0.418219	2568
SAUSA300_0835	dltA	D-alanine-activating enzyme/D-alanine-D-alanyl, dltA protein	1.32931	-1.21052	1	1	0.5
SAUSA300_0836	dltB	dltB protein	-2.44831	-1.31137	0.519635	0.653634	1
SAUSA300_0838	dltD	D-alanine-activating enzyme/D-alanine-D-alanyl, dltD protein	-4.30796	0.657349	4.60929e-06	3.02558e-05	12
SAUSA300_0839	SAUSA300_0839	conserved hypothetical protein	-1.52047	3.70634	5.65279e-06	3.64512e-05	122.5
SAUSA300_0840	SAUSA300_0840	conserved hypothetical protein	0.0434919	8.80019	0.65321	0.764967	2995
SAUSA300_0841	SAUSA300_0841	conserved hypothetical protein	-0.69529	8.67376	4.6336e-07	3.41845e-06	3414.5
SAUSA300_0842	SAUSA300_0842	conserved hypothetical protein	-1.44104	6.36709	1.99951e-13	2.46094e-12	803
SAUSA300_0843	SAUSA300_0843	conserved hypothetical protein	-0.15162	6.90809	0.416033	0.557615	841.5
SAUSA300_0844	SAUSA300_0844	conserved hypothetical protein	-3.17563	5.36201	1.87665e-29	5.11089e-28	476.5
SAUSA300_0845	ampA	cytosol aminopeptidase	0.0444832	9.35541	0.61155	0.729869	4408
SAUSA300_0846	SAUSA300_0846	Na+/H+ antiporter family protein	-7.51749	6.23838	1.99248e-106	2.55038e-104	986.5
SAUSA300_0847	SAUSA300_0847	conserved hypothetical protein	-1.6443	4.58603	6.0993e-05	0.000332217	230
SAUSA300_0848	SAUSA300_0848	conserved hypothetical protein	0.125503	8.91309	0.213605	0.338604	3109.5
SAUSA300_0849	mnhG	Na(+)/H(+) antiporter subunit G	-1.71943	3.76398	2.43849e-07	1.86902e-06	137
SAUSA300_0850	mnhF	Na(+)/H(+) antiporter subunit F	-5.2365	-0.229284	0.00137038	0.00522828	4.5
SAUSA300_0851	mnhE	Na(+)/H(+) antiporter subunit E	-4.24208	0.676382	0.00172274	0.00632741	11
SAUSA300_0852	mnhD	Na(+)/H(+) antiporter subunit D	2.17012	-1.41812	1	1	0
SAUSA300_0853	mnhC	Na(+)/H(+) antiporter subunit C	-4.02223	1.49336	3.11141e-09	2.83459e-08	29.5
SAUSA300_0855	mnhA	Na(+)/H(+) antiporter subunit A	-2.65904	-0.529578	0.168108	0.281647	5.5
SAUSA300_0856	SAUSA300_0856	conserved hypothetical protein	0.441921	7.39156	0.0202498	0.0522574	972
SAUSA300_0857	SAUSA300_0857	conserved hypothetical protein	-0.615695	7.26547	0.00406193	0.0136643	1259
SAUSA300_0858	SAUSA300_0858	conserved hypothetical protein	-2.32537	2.59619	1.23053e-05	7.72095e-05	59.5
SAUSA300_0859	SAUSA300_0859	NADH-dependent flavin oxidoreductase	0.134718	8.86007	0.229442	0.357718	3026
SAUSA300_0860	rocD	Ornithine aminotransferase	0.0954449	8.56302	0.350957	0.488029	2490.5
SAUSA300_0861	gudB	NAD-specific glutamate dehydrogenase	-0.837196	8.59509	3.17193e-09	2.87948e-08	3407.5
SAUSA300_0862	glpQ	glycerophosphoryl diester phosphodiesterase	0.490174	8.88785	6.85701e-07	5.00112e-06	2691
SAUSA300_0863	argH	argininosuccinate lyase	0.127108	9.37437	0.143411	0.250431	4340.5
SAUSA300_0864	argG	argininosuccinate synthase	0.133104	9.01292	0.16869	0.282438	3387
SAUSA300_0865	pgi	glucose-6-phosphate isomerase	2.19832	-1.41756	1	1	0
SAUSA300_0866	SAUSA300_0866	conserved hypothetical protein	0.139316	8.56588	0.194008	0.314741	2483.5
SAUSA300_0867	spsA	signal peptidase IA	-0.336006	8.26664	0.00857614	0.0255885	2343
SAUSA300_0868	spsB	signal peptidase IB	-2.31258	1.64677	0.00189847	0.00691334	24.5
SAUSA300_0869	rexB	exonuclease RexB	-0.208007	-0.0803318	1	1	3.5
SAUSA300_0870	rexA	exonuclease RexA	3.5403	-1.20928	0.141181	0.246873	0
SAUSA300_0871	SAUSA300_0871	conserved hypothetical protein	-1.88793	6.89073	4.79392e-25	1.05797e-23	1243.5
SAUSA300_0872	SAUSA300_0872	conserved hypothetical protein	0.342081	8.0226	0.00513207	0.0164845	1561.5
SAUSA300_0873	cdr	coenzyme A disulfide reductase	0.147318	8.71567	0.124359	0.22341	2729
SAUSA300_0874	SAUSA300_0874	conserved hypothetical protein	-0.0187358	8.36288	0.86691	0.932867	2244.5
SAUSA300_0875	SAUSA300_0875	conserved hypothetical protein	-0.604181	7.05158	0.000378863	0.00166648	1088
SAUSA300_0876	SAUSA300_0876	putative membrane protein	0.381674	10.4374	3.14103e-06	2.09949e-05	8216
SAUSA300_0877	clpB	Chaperone clpB	0.123421	9.65563	0.184409	0.30164	5319
SAUSA300_0878	SAUSA300_0878	transcriptional regulator, LysR family	0.18338	8.83474	0.0541272	0.116344	2909.5
SAUSA300_0879	SAUSA300_0879	isopropylmalate synthase-related protein	0.133532	8.88714	0.175999	0.290683	3050.5
SAUSA300_0880	SAUSA300_0880	conserved hypothetical protein	0.159703	8.5961	0.116266	0.212752	2511
SAUSA300_0881	SAUSA300_0881	putative membrane protein	0.318204	9.15425	0.000203992	0.000956446	3473
SAUSA300_0882	SAUSA300_0882	conserved hypothetical protein	0.314644	7.8559	0.0484364	0.10671	1424.5
SAUSA300_0883	SAUSA300_0883	putative surface protein	0.0582416	7.66243	0.699883	0.806346	1342
SAUSA300_0884	SAUSA300_0884	conserved hypothetical protein	0.216537	6.05655	0.410218	0.550975	435.5
SAUSA300_0885	fabH	3-oxoacyl-(acyl-carrier-protein) synthase III	2.19813	-1.41756	1	1	0
SAUSA300_0886	fabF	3-oxoacyl-(acyl-carrier-protein) synthase II	-1.67883	-0.428129	0.192458	0.312622	3
SAUSA300_0887	oppB	oligopeptide ABC transporter, permease protein	-0.137817	8.48038	0.277027	0.413418	2553
SAUSA300_0888	oppC	oligopeptide ABC transporter, permease protein	-0.0236098	8.6592	0.84334	0.917921	2775
SAUSA300_0889	oppD	oligopeptide ABC transporter, ATP-binding protein	-0.247089	8.3849	0.0724681	0.145733	2429.5
SAUSA300_0890	oppF	oligopeptide ABC transporter, ATP-binding protein	-0.0102738	8.38899	0.928824	0.974504	2321.5
SAUSA300_0891	oppA	oligopeptide ABC transporter, substrate-binding protein	-0.0215915	8.84531	0.836946	0.912514	3149
SAUSA300_0892	oppA	oligopeptide ABC transporter, oligopeptide-binding protein	0.219117	9.26628	0.0148039	0.0398506	3918
SAUSA300_0893	oppF	oligopeptide ABC transporter, ATP-binding protein	0.209278	8.95172	0.0279715	0.0681973	3150
SAUSA300_0894	oppD	oligopeptide ABC transporter, ATP-binding protein	0.261665	9.15723	0.0022439	0.0080117	3541.5
SAUSA300_0895	oppB	oligopeptide ABC transporter, permease protein	0.332389	9.43804	0.000244618	0.00112342	4163
SAUSA300_0896	oppC	oligopeptide ABC transporter, permease protein	0.395379	9.1122	4.83254e-05	0.000272496	3316
SAUSA300_0897	trpS	tryptophanyl-tRNA synthetase	2.198	-1.41756	1	1	0
SAUSA300_0898	spxA	Regulatory protein spx	3.01127	-1.31001	0.519508	0.653634	0
SAUSA300_0899	SAUSA300_0899	putative negative regulator of genetic competence	-0.267286	7.62131	0.06281	0.130303	1471
SAUSA300_0900	SAUSA300_0900	putative competence protein	0.365616	6.47848	0.0485109	0.106782	536
SAUSA300_0901	SAUSA300_0901	putative competence protein	0.43476	8.28741	0.000143238	0.000709263	1822
SAUSA300_0902	pepF	oligoendopeptidase F	-0.336538	9.49581	0.000158433	0.000774026	5506.5
SAUSA300_0903	SAUSA300_0903	conserved hypothetical protein	-0.699491	6.93711	0.200829	0.322738	1026.5
SAUSA300_0904	SAUSA300_0904	protozoan/cyanobacterial globin family protein	-0.428042	6.58522	0.0321844	0.0763597	745
SAUSA300_0905	SAUSA300_0905	putative adenylate cyclase	0.119127	7.93726	0.348824	0.486113	1598.5
SAUSA300_0906	SAUSA300_0906	conserved hypothetical protein	-0.0866729	7.5775	0.593164	0.715889	1344.5
SAUSA300_0907	SAUSA300_0907	GTP pyrophosphokinase	-0.142794	7.74771	0.324309	0.458439	1545
SAUSA300_0908	SAUSA300_0908	NAD(+)/NADH kinase	0.5018	-1.31088	1	1	0.5
SAUSA300_0909	SAUSA300_0909	pseudouridine synthases, RluA subfamily	0.187206	9.13188	0.0232172	0.0587894	3594
SAUSA300_0910	mgtE	magnesium transporter	-0.271031	6.73713	0.280632	0.41551	808
SAUSA300_0911	SAUSA300_0911	transporter, monovalent cation:proton antiporter-2 (CPA2) family protein	0.24908	9.536	0.00716417	0.0219644	4625.5
SAUSA300_0912	SAUSA300_0912	trans-2-enoyl-ACP reductase	3.03947	-1.30926	0.517943	0.653634	0
SAUSA300_0913	SAUSA300_0913	putative membrane protein	-0.401335	8.93124	1.49172e-05	9.0493e-05	3788.5
SAUSA300_0914	SAUSA300_0914	sodium:alanine symporter family protein	0.0407815	9.47019	0.664173	0.773559	4763.5
SAUSA300_0915	SAUSA300_0915	conserved hypothetical protein	0.304748	8.52623	0.0147847	0.039841	2203.5
SAUSA300_0916	SAUSA300_0916	conserved hypothetical protein	0.255986	7.02811	0.294886	0.428681	804
SAUSA300_0917	SAUSA300_0917	putative membrane protein	-1.17555	8.33559	8.63125e-17	1.18796e-15	3021
SAUSA300_0918	SAUSA300_0918	conserved hypothetical protein	-4.52921	6.38273	3.08745e-46	1.38664e-44	1059
SAUSA300_0919	murE	UDP-N-acetylmuramoylalanyl-D-glutamate--2, 6-diaminopimelate ligase	3.92739	-1.11499	0.077126	0.153413	0
SAUSA300_0920	SAUSA300_0920	conserved hypothetical protein	-0.041201	6.38244	0.845735	0.919746	564
SAUSA300_0921	prfC	peptide chain release factor 3	0.369012	8.86309	0.000423536	0.00185342	2808.5
SAUSA300_0922	SAUSA300_0922	membrane protein, TerC family	-2.07798	2.73788	2.28606e-07	1.76807e-06	61
SAUSA300_0923	htrA	serine protease	0.269726	9.83594	0.00074879	0.00307196	5660
SAUSA300_0924	SAUSA300_0924	sodium transport family protein	-0.388546	7.74134	0.0575024	0.122163	1647
SAUSA300_0925	SAUSA300_0925	5' nucleotidase family protein	0.17649	9.43436	0.0368476	0.0853664	4465.5
SAUSA300_0927	SAUSA300_0927		-3.94556	1.01895	9.18205e-08	7.41515e-07	18
SAUSA300_0928	comK	competence transcription factor	0.271097	7.66427	0.046897	0.104306	1256
SAUSA300_0929	SAUSA300_0929	conserved hypothetical protein	0.421928	6.97556	0.0115236	0.0329613	732
SAUSA300_0930	SAUSA300_0930	lipoate-protein ligase A family protein	0.286748	8.27557	0.0124789	0.035144	1923.5
SAUSA300_0931	SAUSA300_0931	conserved hypothetical protein	-1.31053	3.00191	0.0295401	0.0713659	62
SAUSA300_0932	SAUSA300_0932	putative membrane protein	-0.0712959	7.65294	0.762989	0.855898	1410.5
SAUSA300_0933	SAUSA300_0933	conserved hypothetical protein	0.428868	6.53086	0.0262348	0.0648272	540
SAUSA300_0934	SAUSA300_0934	membrane protein	0.395777	10.0587	8.98141e-07	6.47674e-06	6301
SAUSA300_0935	SAUSA300_0935	conserved hypothetical protein	0.271573	8.07852	0.0256262	0.0635688	1675.5
SAUSA300_0936	SAUSA300_0936	ABC transporter, ATP-binding protein	0.219764	8.08804	0.0809242	0.159481	1734
SAUSA300_0937	SAUSA300_0937	conserved hypothetical protein	-0.0477591	7.06396	0.816986	0.899793	896.5
SAUSA300_0938	SAUSA300_0938	conserved hypothetical protein	-0.267815	6.87615	0.196111	0.317549	849
SAUSA300_0939	SAUSA300_0939	glycosyl transferase, group 1 family protein	-0.491085	10.3733	1.26862e-05	7.92113e-05	10641
SAUSA300_0940	SAUSA300_0940	conserved hypothetical protein	-0.114142	7.82353	0.56135	0.688245	1590.5
SAUSA300_0941	SAUSA300_0941	putative ferrichrome ABC transporter	0.305742	8.47793	0.00454808	0.0149462	2174.5
SAUSA300_0942	SAUSA300_0942	conserved hypothetical protein	-0.001424	6.94673	1	1	828
SAUSA300_0943	SAUSA300_0943	acetyltransferase, GNAT family family	0.259834	8.43331	0.0140592	0.0383705	2153.5
SAUSA300_0944	menA	1,4-dihydroxy-2-naphthoate octaprenyltransferase	2.19786	-1.41756	1	1	0
SAUSA300_0945	SAUSA300_0945	isochorismate synthase family protein	-4.35998	8.23568	1.0589e-40	4.30281e-39	3868.5
SAUSA300_0946	menD	2-succinyl-6-hydroxy-2, 4-cyclohexadiene-1-carboxylic acid synthase/2-oxoglutarate decarboxylase	-4.59576	8.1375	1.22875e-59	7.86398e-58	3668
SAUSA300_0947	SAUSA300_0947	hydrolase, alpha/beta hydrolase fold family	-1.60266	7.57938	1.09732e-05	6.91908e-05	1959
SAUSA300_0948	menB	naphthoate synthase	-6.29807	6.62204	2.82768e-88	3.2904e-86	1291
SAUSA300_0949	sspC	cysteine protease	0.0782339	6.70361	0.670279	0.778713	684
SAUSA300_0950	sspB	cysteine protease precursor	0.390585	8.72118	0.000121918	0.000611982	2522.5
SAUSA300_0951	sspA	V8 protease	0.192391	8.00429	0.14989	0.259444	1619.5
SAUSA300_0952	SAUSA300_0952	aminotransferase, class I	0.222806	8.97262	0.0307151	0.0736241	3218.5
SAUSA300_0953	SAUSA300_0953	putative membrane protein	0.432786	9.86651	9.76203e-08	7.80962e-07	5433.5
SAUSA300_0954	SAUSA300_0954	transcriptional regulator, MarR family	0.146185	7.01376	0.384008	0.524579	843
SAUSA300_0955	atl	autolysin	-0.296182	10.8424	0.00246199	0.00870539	13769.5
SAUSA300_0956	SAUSA300_0956	conserved hypothetical protein	0.297142	7.60556	0.0403601	0.0919234	1189
SAUSA300_0957	SAUSA300_0957	conserved hypothetical protein	-2.37907	6.14646	1.04691e-25	2.41449e-24	794
SAUSA300_0958	SAUSA300_0958	transcriptional regulator	-0.700952	8.37219	7.53424e-10	7.17013e-09	2779
SAUSA300_0959	fmt	fmt protein	-0.715266	6.10106	0.108784	0.201657	577.5
SAUSA300_0960	qoxD	quinol oxidase, subunit IV	2.1809	-1.41793	1	1	0
SAUSA300_0961	qoxC	quinol oxidase, subunit III	2.17028	-1.41812	1	1	0
SAUSA300_0962	qoxB	quinol oxidase, subunit I	2.19794	-1.41756	1	1	0
SAUSA300_0963	qoxA	quinol oxidase, subunit II	3.5342	-1.20947	0.277789	0.413418	0
SAUSA300_0964	SAUSA300_0964	chitinase-related protein	0.11568	6.74857	0.53083	0.660635	712
SAUSA300_0965	folD	methylenetetrahydrofolate dehydrogenase/methenyltetrahydrofolate cyclohydrolase	-4.77288	7.40397	8.27776e-86	8.82961e-84	2192.5
SAUSA300_0966	purE	phosphoribosylaminoimidazole carboxylase, catalytic subunit	-0.401385	6.87594	0.0295802	0.0713659	906
SAUSA300_0967	purK	phosphoribosylaminoimidazole carboxylase, ATPase subunit	0.08333	8.566	0.455889	0.598802	2520.5
SAUSA300_0968	purC	phosphoribosylaminoimidazole-succinocarboxamide synthase	0.134508	8.33802	0.232998	0.361939	2092
SAUSA300_0969	purS	phosphoribosylformylglycinamidine synthase	0.351883	8.14779	0.00451394	0.0148722	1727
SAUSA300_0970	purQ	phosphoribosylformylglycinamidine synthase I	0.0527329	8.36095	0.631457	0.746321	2215
SAUSA300_0971	purL	phosphoribosylformylglycinamidine synthase II	0.131669	9.93685	0.106224	0.19777	6386
SAUSA300_0972	purF	amidophosphoribosyltransferase	0.0416043	9.56708	0.636527	0.750926	5102.5
SAUSA300_0973	purM	phosphoribosylformylglycinamidine cyclo-ligase	0.0272332	8.53768	0.789585	0.876937	2488
SAUSA300_0974	purN	phosphoribosylglycinamide formyltransferase	0.142956	8.25167	0.243658	0.374634	1947
SAUSA300_0975	purH	bifunctional purine biosynthesis protein	0.0536459	9.42708	0.512492	0.653634	4610.5
SAUSA300_0976	purD	phosphoribosylamine--glycine ligase	0.0799269	9.2135	0.364796	0.502896	3937
SAUSA300_0977	SAUSA300_0977	cobalt transport family protein	-1.58104	8.3591	8.98772e-14	1.11692e-12	3378.5
SAUSA300_0978	SAUSA300_0978	ABC transporter, ATP-binding protein	-1.68448	8.35494	3.80503e-13	4.59475e-12	3375.5
SAUSA300_0979	SAUSA300_0979	conserved hypothetical protein	-1.72346	7.49052	3.62426e-14	4.54809e-13	1863.5
SAUSA300_0980	SAUSA300_0980	putative membrane protein	-4.21309	7.75455	2.10824e-127	3.37318e-125	2752.5
SAUSA300_0981	SAUSA300_0981	conserved hypothetical protein	0.160937	9.24965	0.110143	0.203585	3883
SAUSA300_0982	SAUSA300_0982	conserved hypothetical protein	0.303803	7.32488	0.0588289	0.124422	990
SAUSA300_0983	ptsH	phosphocarrier protein HPr	-2.57483	-0.111727	0.108935	0.201786	9
SAUSA300_0984	ptsI	phosphoenolpyruvate-protein phosphotransferase	-3.67208	4.88323	3.85787e-40	1.49639e-38	349
SAUSA300_0985	SAUSA300_0985	conserved hypothetical protein	0.402993	5.88693	0.0567404	0.120801	347
SAUSA300_0986	SAUSA300_0986	cytochrome D ubiquinol oxidase, subunit I	0.289246	9.49725	0.000648789	0.00270505	4439.5
SAUSA300_0987	SAUSA300_0987	cytochrome D ubiquinol oxidase, subunit II	-0.0275958	8.66929	0.789253	0.876937	2799.5
SAUSA300_0988	trkA	potassium uptake protein	-1.52629	5.82674	6.45483e-09	5.75762e-08	567.5
SAUSA300_0989	SAUSA300_0989	conserved hypothetical protein	3.54511	-1.20909	0.143641	0.250661	0
SAUSA300_0990	SAUSA300_0990	conserved hypothetical protein	3.02358	-1.30963	0.514518	0.653634	0
SAUSA300_0992	SAUSA300_0992	putative lipoprotein	0.395186	8.18525	0.000804471	0.00326896	1730.5
SAUSA300_0993	pdhA	pyruvate dehydrogenase E1 component, alpha subunit	-2.83307	5.6272	4.40296e-17	6.15933e-16	549
SAUSA300_0994	pdhB	pyruvate dehydrogenase E1 component, beta subunit	-2.1487	4.53751	4.82744e-16	6.43659e-15	245
SAUSA300_0995	SAUSA300_0995	dihydrolipoamide acetyltransferase	-2.48576	5.27876	4.81245e-15	6.25375e-14	441.5
SAUSA300_0996	lpdA	dihydrolipoamide dehydrogenase	-4.81837	5.38093	1.10356e-57	6.72645e-56	524.5
SAUSA300_0997	SAUSA300_0997	conserved hypothetical protein	0.368038	6.93714	0.0508005	0.110118	746.5
SAUSA300_0998	SAUSA300_0998	conserved hypothetical protein	0.153977	7.96407	0.204653	0.326628	1618
SAUSA300_0999	potA	spermidine/putrescine ABC transporter, ATP-binding protein	-0.911665	7.19489	1.11124e-08	9.6761e-08	1294.5
SAUSA300_1000	potB	spermidine/putrescine ABC transporter, permease protein	-0.913611	6.62303	6.24316e-07	4.57951e-06	874.5
SAUSA300_1001	potC	spermidine/putrescine ABC transporter, permease protein	-1.05404	6.48717	2.29718e-07	1.77001e-06	814
SAUSA300_1002	potD	spermidine/putrescine ABC transporter, spermidine/putrescine-binding protein	-0.888367	6.72755	8.64581e-06	5.46501e-05	928.5
SAUSA300_1003	SAUSA300_1003	conserved hypothetical protein	-2.2167	7.03956	1.1644e-30	3.38735e-29	1445
SAUSA300_1004	SAUSA300_1004	conserved hypothetical protein	0.203286	7.21056	0.216575	0.342373	949
SAUSA300_1005	SAUSA300_1005	Mn2+/Fe2+ transporter, NRAMP family	0.334205	8.52611	0.0131591	0.036458	2238.5
SAUSA300_1006	SAUSA300_1006	conserved hypothetical protein	0.229468	7.27273	0.147965	0.256808	971.5
SAUSA300_1007	SAUSA300_1007	inositol monophosphatase family protein	-0.132764	8.18924	0.293829	0.42772	2066
SAUSA300_1008	SAUSA300_1008	conserved hypothetical protein	0.0929801	6.45849	0.617117	0.734117	577.5
SAUSA300_1009	typA	GTP-binding protein	-0.331491	8.76401	0.00130831	0.00502139	3325.5
SAUSA300_1010	SAUSA300_1010	conserved hypothetical protein	0.208876	6.07614	0.286598	0.420182	428.5
SAUSA300_1011	SAUSA300_1011	conserved hypothetical protein	-0.109091	7.34824	0.484916	0.629506	1147
SAUSA300_1012	SAUSA300_1012	conserved hypothetical protein	-1.90071	5.33342	0.000478327	0.00208251	406.5
SAUSA300_1013	SAUSA300_1013	cell division protein, FtsW/RodA/SpoVE family	-2.55859	-0.591652	0.0932997	0.178377	5
SAUSA300_1014	pyc	pyruvate carboxylase	-2.15969	9.65059	8.33553e-29	2.19989e-27	8928.5
SAUSA300_1015	ctaA	cytochrome oxidase assembly protein	-1.80859	5.14119	1.33866e-12	1.56483e-11	350
SAUSA300_1016	cyoE	protoheme IX farnesyltransferase	-2.46743	0.661351	0.00124733	0.00480897	11
SAUSA300_1017	SAUSA300_1017	conserved hypothetical protein	-2.9076	5.08483	8.44805e-17	1.16903e-15	372
SAUSA300_1018	SAUSA300_1018	conserved hypothetical protein	-0.640123	8.92998	2.23251e-12	2.52886e-11	4054.5
SAUSA300_1019	SAUSA300_1019	conserved hypothetical protein	-0.0322446	8.18338	0.815138	0.899075	1986.5
SAUSA300_1020	SAUSA300_1020	Glycerophosphoryl diester phosphodiesterase family protein	0.0422482	9.24907	0.652085	0.764699	4099.5
SAUSA300_1021	SAUSA300_1021	hypothetical protein	0.294012	8.12748	0.0268778	0.0659294	1720.5
SAUSA300_1022	SAUSA300_1022	conserved hypothetical protein	0.245539	7.64517	0.110331	0.203786	1225
SAUSA300_1023	SAUSA300_1023	conserved hypothetical protein	0.189112	6.98764	0.277457	0.413418	818
SAUSA300_1024	coaD	phosphopantetheine adenylyltransferase	3.01808	-1.30982	0.515172	0.653634	0
SAUSA300_1025	SAUSA300_1025	conserved hypothetical protein	-1.69167	8.73291	6.26638e-44	2.71897e-42	4436
SAUSA300_1026	SAUSA300_1026	conserved hypothetical protein	-2.76662	2.80909	2.47746e-11	2.62078e-10	75.5
SAUSA300_1027	rpmF	50S ribosomal protein L32	4.68394	-0.864458	0.0118965	0.033764	0
SAUSA300_1028	SAUSA300_1028	iron transport associated domain protein	-0.60993	9.23093	0.0245605	0.0616307	4939.5
SAUSA300_1029	SAUSA300_1029	iron transport associated domain protein	-0.376443	9.66008	0.127127	0.227742	6234
SAUSA300_1030	SAUSA300_1030	iron transport associated domain protein	-0.597067	8.75105	0.0646447	0.133676	3518
SAUSA300_1031	SAUSA300_1031	conserved hypothetical protein	-0.671073	8.54923	0.0316155	0.0752891	3122.5
SAUSA300_1032	SAUSA300_1032	putative iron compound ABC transporter, iron compound-binding protein	-0.533896	7.34256	0.110813	0.204361	1293
SAUSA300_1033	SAUSA300_1033	iron/heme permease	-0.814775	8.65199	0.0131838	0.0364871	3527
SAUSA300_1034	srtB	sortase B	-0.888304	7.76969	0.0120082	0.0340431	1904.5
SAUSA300_1035	SAUSA300_1035	conserved hypothetical protein	0.640177	6.7678	0.000771138	0.0031485	594
SAUSA300_1036	SAUSA300_1036	RNA methyltransferase, TrmH family	0.102154	8.39212	0.342924	0.48077	2205.5
SAUSA300_1037	pheS	phenylalanyl-tRNA synthetase, alpha subunit	-3.43983	0.0690229	0.00707543	0.0217183	6
SAUSA300_1038	pheT	phenylalanyl-tRNA synthetase, beta subunit	-0.104557	-0.466583	1	1	4
SAUSA300_1039	rnhC	ribonuclease HIII	-3.76627	4.87903	2.49404e-29	6.72078e-28	336.5
SAUSA300_1040	SAUSA300_1040	conserved hypothetical protein	0.487729	7.38726	0.00588725	0.0185152	971
SAUSA300_1041	SAUSA300_1041	conserved hypothetical protein	0.233607	8.02983	0.0595958	0.125775	1632.5
SAUSA300_1042	SAUSA300_1042	DNA-dependent DNA polymerase family X	0.254079	9.77352	0.00165356	0.00611723	5459
SAUSA300_1043	mutS2	DNA mismatch repair MutS2 protein	-0.135653	8.47923	0.236338	0.366682	2577.5
SAUSA300_1044	trx	thioredoxin	2.19778	-1.41756	1	1	0
SAUSA300_1045	uvrC	excinuclease ABC, C subunit	-0.521178	7.4258	0.000599478	0.00253245	1373
SAUSA300_1046	sdhC	succinate dehydrogenase, cytochrome b-558 subunit	-0.661804	7.11188	0.000661126	0.00274754	1144.5
SAUSA300_1047	sdhA	succinate dehydrogenase, flavoprotein subunit	-1.10552	9.13713	1.80329e-17	2.56468e-16	5250
SAUSA300_1048	sdhB	succinate dehydrogenase, iron-sulfur protein	-0.979868	8.08691	3.32601e-11	3.50394e-10	2452.5
SAUSA300_1050	SAUSA300_1050	non-canonical purine NTP pyrophosphatase, rdgB/HAM1 family	-0.131257	9.65752	0.134283	0.236916	5767
SAUSA300_1051	SAUSA300_1051	conserved hypothetical protein	0.141443	7.99249	0.256124	0.390516	1666.5
SAUSA300_1052	SAUSA300_1052	fibrinogen-binding protein	0.243015	5.85783	0.320049	0.4544	354
SAUSA300_1053	SAUSA300_1053	conserved hypothetical protein	0.363213	6.61926	0.0523141	0.112636	584
SAUSA300_1054	SAUSA300_1054	conserved hypothetical protein	0.420691	7.87496	0.00164914	0.00610971	1366
SAUSA300_1055	efb	fibrinogen-binding protein	0.319121	7.44672	0.0492128	0.107956	1057.5
SAUSA300_1056	SAUSA300_1056	conserved hypothetical protein	0.204102	7.79077	0.163516	0.275577	1394
SAUSA300_1057	SAUSA300_1057	conserved hypothetical protein	0.175542	6.52046	0.348081	0.485606	582
SAUSA300_1058	SAUSA300_1058	alpha-hemolysin precursor	0.21707	8.55077	0.0312863	0.0748273	2368
SAUSA300_1059	SAUSA300_1059	putative exotoxin 1	0.289723	8.86589	0.004744	0.0154607	2840
SAUSA300_1060	SAUSA300_1060	putative exotoxin 4	0.605381	8.32383	4.79804e-08	3.9594e-07	1751
SAUSA300_1061	SAUSA300_1061	putative exotoxin 3	0.32535	7.9038	0.0147044	0.03975	1452.5
SAUSA300_1062	argF	ornithine carbamoyltransferase	0.468337	8.28572	2.058e-05	0.000123095	1785
SAUSA300_1063	arcC	carbamate kinase	0.361987	8.99259	0.000251493	0.00114968	3080
SAUSA300_1064	SAUSA300_1064	transporter, TRAP family	0.224277	9.36057	0.00894814	0.026513	4148
SAUSA300_1065	SAUSA300_1065	exfoliative toxin A	0.47137	9.30873	2.85616e-08	2.41313e-07	3657.5
SAUSA300_1067	SAUSA300_1067	antibacterial protein	0.11018	4.6366	0.746118	0.840326	172
SAUSA300_1068	SAUSA300_1068	antibacterial protein	0.582172	4.95056	0.00933694	0.0274742	173
SAUSA300_1069	SAUSA300_1069	conserved hypothetical protein	0.110237	8.35043	0.354499	0.492413	2128
SAUSA300_1070	SAUSA300_1070	acetyltransferase, GNAT family	-0.259324	7.39969	0.139017	0.243756	1271
SAUSA300_1071	SAUSA300_1071	conserved hypothetical protein	-0.800832	8.79895	5.4648e-16	7.24865e-15	3887.5
SAUSA300_1072	mraZ	protein mraZ	-5.3872	4.65624	1.49415e-43	6.27051e-42	316
SAUSA300_1073	mraW	S-adenosyl-methyltransferase MraW	-1.55008	6.27166	1.22246e-11	1.33171e-10	764
SAUSA300_1075	pbpA	penicillin-binding protein 1	-1.7148	-0.425988	0.17891	0.29473	3.5
SAUSA300_1076	mraY	phospho-N-acetylmuramoyl-pentapeptide- transferase	0.645104	-1.11857	0.643841	0.75746	0.5
SAUSA300_1077	murD	UDP-N-acetylmuramoylalanine--D-glutamate ligase	-1.73716	-0.868147	0.388054	0.528976	3
SAUSA300_1078	divIB	cell division protein	2.19761	-1.41756	1	1	0
SAUSA300_1080	ftsZ	cell division protein ftsZ	-4.62526	0.982622	0.00106722	0.0041775	14.5
SAUSA300_1081	SAUSA300_1081	conserved hypothetical protein	0.26397	8.8061	0.00622997	0.0194023	2796
SAUSA300_1082	SAUSA300_1082	conserved hypothetical protein	0.197861	7.03046	0.312306	0.4474	828
SAUSA300_1083	SAUSA300_1083	conserved hypothetical protein	-6.09305	0.373728	0.00014791	0.000730982	8.5
SAUSA300_1084	SAUSA300_1084	conserved hypothetical protein	-0.232785	7.05414	0.156369	0.265807	987
SAUSA300_1085	SAUSA300_1085	conserved hypothetical protein	0.219813	8.80772	0.0493991	0.108179	2848.5
SAUSA300_1086	SAUSA300_1086	putative cell-division initiation protein	-3.11219	5.3537	3.0751e-31	9.37174e-30	473
SAUSA300_1087	ileS	isoleucyl-tRNA synthetase	4.22832	-1.02653	0.0398851	0.0910845	0
SAUSA300_1088	SAUSA300_1088	glyoxalase family protein	0.419652	8.58001	0.000114579	0.000578545	2211
SAUSA300_1089	lspA	lipoprotein signal peptidase	-2.03041	6.03518	7.28913e-18	1.09766e-16	704.5
SAUSA300_1090	SAUSA300_1090	conserved hypothetical protein	-3.49541	4.4151	3.81829e-24	8.07837e-23	252
SAUSA300_1091	pyrR	PyrR bifunctional protein	-1.39974	6.57376	1.41159e-11	1.52475e-10	916.5
SAUSA300_1092	pyrP	uracil permease	-0.0272906	9.04372	0.776494	0.867288	3650.5
SAUSA300_1093	pyrB	aspartate carbamoyltransferase	-1.17218	8.04178	0.000868378	0.00349536	2477.5
SAUSA300_1094	pyrC	dihydroorotase	-1.58763	8.01322	2.77307e-10	2.76228e-09	2648
SAUSA300_1095	carA	carbamoyl-phosphate synthase, small subunit	-1.15305	8.06993	0.000543099	0.00232497	2514.5
SAUSA300_1096	carB	carbamoyl-phosphate synthase, large subunit	-1.25424	9.50385	1.31708e-05	8.16401e-05	6931.5
SAUSA300_1097	pyrF	orotidine 5'-phosphate decarboxylase	-1.68969	6.46995	1.07341e-07	8.53396e-07	909
SAUSA300_1098	pyrE	orotate phosphoribosyltransferase	-1.69183	6.89297	1.00038e-07	7.97807e-07	1222.5
SAUSA300_1099	SAUSA300_1099	conserved hypothetical protein	0.2351	7.2537	0.135151	0.23812	966.5
SAUSA300_1100	SAUSA300_1100	conserved hypothetical protein	0.409273	7.44628	0.0149557	0.0401748	1033
SAUSA300_1101	SAUSA300_1101	putative fibronectin/fibrinogen binding protein	-0.397007	8.6833	0.0033896	0.0116319	3186.5
SAUSA300_1103	rpoZ	DNA-directed RNA polymerase, omega subunit	-0.875127	5.26272	0.00611951	0.0191048	321.5
SAUSA300_1104	coaBC	phosphopantothenoylcysteine decarboxylase/phosphopantothenate--cysteine ligase	-7.06688	3.03143	3.83264e-13	4.60636e-12	81
SAUSA300_1105	priA	primosomal protein N`	-0.945595	-0.793532	0.610102	0.72848	3
SAUSA300_1106	SAUSA300_1106	putative lipoprotein	0.309132	8.2142	0.00950395	0.0278377	1793.5
SAUSA300_1107	SAUSA300_1107	conserved hypothetical protein	0.326483	7.23531	0.0596977	0.125783	897
SAUSA300_1108	def	polypeptide deformylase	-0.958246	6.86755	1.15592e-07	9.07713e-07	1049
SAUSA300_1109	fmt	methionyl-tRNA formyltransferase	-8.11067	1.99657	1.96879e-13	2.43483e-12	37.5
SAUSA300_1110	sun	ribosomal RNA small subunit methyltransferase B	-0.133494	8.81141	0.185924	0.303743	3237
SAUSA300_1111	SAUSA300_1111	conserved hypothetical protein	-0.602981	8.25143	4.01143e-07	2.98525e-06	2501.5
SAUSA300_1112	SAUSA300_1112	protein phosphatase 2C domain protein	-2.23436	6.31342	3.19436e-22	6.05745e-21	877.5
SAUSA300_1113	pknB	protein kinase	-0.467076	7.52796	0.0155745	0.0417057	1460.5
SAUSA300_1114	rsgA	ribosome small subunit-dependent GTPase A	-5.31932	1.50095	1.18413e-06	8.23744e-06	23.5
SAUSA300_1115	rpe	ribulose-phosphate 3-epimerase	2.18093	-1.41793	1	1	0
SAUSA300_1116	SAUSA300_1116	thiamine pyrophosphokinase	-11.9056	5.46393	1.63328e-77	1.49328e-75	554.5
SAUSA300_1117	rpmB	50S ribosomal protein L28	-0.538919	4.13617	0.0413876	0.0939292	135.5
SAUSA300_1118	SAUSA300_1118	conserved hypothetical protein	-0.424538	8.45989	0.0034683	0.0118701	2800.5
SAUSA300_1119	SAUSA300_1119	conserved hypothetical protein	-0.976583	8.6351	1.16453e-09	1.08803e-08	3641.5
SAUSA300_1120	recG	ATP-dependent DNA helicase RecG	-4.71287	5.70518	2.23902e-55	1.3027e-53	642
SAUSA300_1121	SAUSA300_1121	conserved hypothetical protein	-0.216281	6.89357	0.219922	0.346889	861.5
SAUSA300_1124	fabG	3-oxoacyl-(acyl-carrier-protein) reductase	-2.71897	-0.376692	0.0669925	0.137201	3.5
SAUSA300_1126	rnc	ribonuclease III	-1.54738	7.83597	7.89384e-09	6.96835e-08	2311
SAUSA300_1127	smc	chromosome segregation protein SMC	-6.15808	6.19816	8.77172e-77	7.24375e-75	968.5
SAUSA300_1128	ftsY	signal recognition particle-docking protein FtsY	2.19747	-1.41756	1	1	0
SAUSA300_1129	SAUSA300_1129	conserved hypothetical protein	0.0260836	6.31826	0.923544	0.972212	552.5
SAUSA300_1130	ffh	signal recognition particle protein	-0.603218	-0.653622	0.708755	0.812555	3.5
SAUSA300_1131	rpsP	30S ribosomal protein S16	-1.22163	-0.0432754	0.358403	0.495812	4.5
SAUSA300_1132	rimM	16S rRNA processing protein RimM	-4.69323	-0.545795	0.00766168	0.0232411	3
SAUSA300_1133	trmD	tRNA (guanine-N1)-methyltransferase	-0.194116	-1.21306	1	1	0.5
SAUSA300_1134	rplS	50S ribosomal protein L19	-5.23674	-0.229284	0.00135846	0.00519053	4.5
SAUSA300_1135	SAUSA300_1135	putative membrane protein	0.288155	10.4739	0.00220417	0.00789187	8846.5
SAUSA300_1136	SAUSA300_1136	putative GTP-binding protein	-5.92197	0.245796	0.000204973	0.00095929	7.5
SAUSA300_1137	rnhB	ribonuclease HII	0.010535	7.61718	0.941209	0.983066	1333.5
SAUSA300_1138	sucC	succinyl-CoA synthetase, beta subunit	-5.0261	5.95058	1.13694e-37	4.09937e-36	774
SAUSA300_1139	sucD	succinyl-CoA synthetase, alpha subunit	-4.40286	5.50745	6.71554e-28	1.68547e-26	577
SAUSA300_1140	lytN	cell wall hydrolase	0.57572	9.13	5.5193e-10	5.29191e-09	3089
SAUSA300_1141	SAUSA300_1141	endopeptidase resistance gene	0.505908	9.23901	1.36394e-09	1.26971e-08	3423
SAUSA300_1142	dprA	DNA protecting protein DprA	0.572074	9.02493	5.44315e-10	5.23852e-09	2884
SAUSA300_1143	topA	DNA topoisomerase I	-1.98715	3.54945	1.79073e-07	1.3934e-06	120.5
SAUSA300_1144	gid	glucose inhibited division protein	-0.346807	8.3665	0.00138077	0.00526007	2517.5
SAUSA300_1146	hslV	ATP-dependent protease hslV	-0.460398	7.5455	0.00214274	0.00772593	1453
SAUSA300_1147	hslU	heat shock protein HslVU, ATPase subunit HslU	-0.232552	8.44007	0.0362408	0.0843423	2566
SAUSA300_1148	codY	GTP-sensing transcriptional pleiotropic repressor CodY	-4.20338	4.20947	1.57751e-12	1.82734e-11	204
SAUSA300_1149	rpsB	30S ribosomal protein S2	-0.84684	1.37437	0.0819353	0.160978	19
SAUSA300_1150	tsf	translation elongation factor Ts	-4.18611	-0.869195	0.0482841	0.106466	3.5
SAUSA300_1151	pyrH	uridylate kinase	2.1973	-1.41756	1	1	0
SAUSA300_1152	rrf	ribosome recycling factor	3.01805	-1.30982	0.515037	0.653634	0
SAUSA300_1153	uppS	undecaprenyl diphosphate synthase	2.18095	-1.41793	1	1	0
SAUSA300_1154	cdsA	phosphatidate cytidylyltransferase	2.19715	-1.41756	1	1	0
SAUSA300_1155	SAUSA300_1155	putative membrane-associated zinc metalloprotease	-3.31766	5.38447	1.42795e-31	4.51303e-30	504.5
SAUSA300_1156	proS	prolyl-tRNA synthetase	3.9139	-1.11555	0.0786118	0.155523	0
SAUSA300_1157	polC	DNA polymerase III, alpha subunit	-1.90662	0.760148	0.029963	0.0719561	11
SAUSA300_1158	SAUSA300_1158	conserved hypothetical protein	-5.2512	3.45784	1.54713e-28	4.00065e-27	121.5
SAUSA300_1159	nusA	transcription termination factor NusA	1.27056	-0.465309	0.372078	0.511211	2.5
SAUSA300_1160	SAUSA300_1160	conserved hypothetical protein	3.03931	-1.30926	0.517807	0.653634	0
SAUSA300_1161	SAUSA300_1161	ribosomal protein L7Ae	-2.46641	2.5025	2.91316e-10	2.89058e-09	56.5
SAUSA300_1162	infB	translation initiation factor IF-2	-3.65406	0.823485	2.61531e-05	0.000152164	13.5
SAUSA300_1163	rbfA	ribosome-binding factor A	-2.76805	4.06346	3.20457e-20	5.61896e-19	180
SAUSA300_1164	truB	tRNA pseudouridine synthase B	-0.775593	8.14661	6.49222e-11	6.67474e-10	2432.5
SAUSA300_1165	ribF	riboflavin biosynthesis protein ribF	2.17042	-1.41812	1	1	0
SAUSA300_1166	rpsO	30S ribosomal protein S15	-0.304177	-0.945413	1	1	2
SAUSA300_1167	pnpA	polyribopolyribonucleotide nucleotidyltransferase	-9.7067	5.45007	7.84738e-74	6.08767e-72	547
SAUSA300_1168	SAUSA300_1168	RNA-metabolising metallo-beta-lactamase	-0.327889	4.96542	0.184142	0.301458	241
SAUSA300_1169	ftsK	DNA translocase FtsK	-3.43677	2.78437	1.59318e-09	1.4724e-08	70.5
SAUSA300_1170	SAUSA300_1170	transcriptional regulator, GntR family	-0.359612	7.71823	0.0165314	0.0439465	1634
SAUSA300_1171	SAUSA300_1171	conserved hypothetical protein	-0.0488734	9.05549	0.585125	0.710588	3726
SAUSA300_1172	SAUSA300_1172	peptidase, M16 family	-2.14223	6.48182	7.79928e-20	1.33108e-18	971.5
SAUSA300_1173	SAUSA300_1173	putative acetoacetyl-CoA reductase	-3.33184	5.05212	1.90383e-19	3.1855e-18	383
SAUSA300_1174	SAUSA300_1174	conserved hypothetical protein	0.0959219	8.57223	0.523416	0.655043	2517
SAUSA300_1175	SAUSA300_1175	conserved hypothetical protein	-0.889229	4.94457	0.000173315	0.000835569	260
SAUSA300_1176	pgsA	CDP-diacylglycerol--glycerol-3-phosphate 3-phosphatidyltransferase	3.57613	-1.20835	0.154366	0.263803	0
SAUSA300_1177	cinA	competence/damage-inducible protein cinA	-0.0415834	9.68208	0.621198	0.7376	5704.5
SAUSA300_1178	recA	recombinase A protein	2.17057	-1.41812	1	1	0
SAUSA300_1179	SAUSA300_1179	conserved hypothetical protein	-4.60876	5.90018	3.55023e-38	1.29837e-36	759.5
SAUSA300_1180	SAUSA300_1180	conserved hypothetical protein	0.319837	6.68084	0.154317	0.263803	625
SAUSA300_1181	SAUSA300_1181	conserved hypothetical protein	-7.07058	5.80477	2.64605e-78	2.50885e-76	705
SAUSA300_1182	SAUSA300_1182	pyruvate ferredoxin oxidoreductase, alpha subunit	-1.99315	6.39713	1.95233e-12	2.23123e-11	916.5
SAUSA300_1183	SAUSA300_1183	pyruvate ferredoxin oxidoreductase, beta subunit	-1.92295	5.79467	4.09559e-10	4.0018e-09	568.5
SAUSA300_1184	SAUSA300_1184	conserved hypothetical protein	0.394926	7.15595	0.0252427	0.0629652	847
SAUSA300_1185	miaB	tRNA-i(6)A37 thiotransferase enzyme MiaB	0.156777	9.98299	0.0695415	0.141291	6587.5
SAUSA300_1186	SAUSA300_1186	conserved hypothetical protein	0.235733	7.21705	0.285317	0.420182	961
SAUSA300_1187	SAUSA300_1187	conserved hypothetical protein	-0.0142128	7.78074	0.929851	0.975023	1506.5
SAUSA300_1188	mutS	DNA mismatch repair protein mutS	0.229419	10.2538	0.00577605	0.0182552	7646
SAUSA300_1189	mutL	DNA mismatch repair protein mutL	0.157644	10.2953	0.0496132	0.108463	8138
SAUSA300_1190	glpP	glycerol uptake operon antiterminator regulatory protein	-1.48211	7.34335	1.71508e-12	1.96888e-11	1606.5
SAUSA300_1191	glpF	glycerol uptake facilitator	0.0825439	8.14677	0.569949	0.695126	1850
SAUSA300_1192	glpK	glycerol kinase	-0.780098	7.20701	4.14196e-05	0.000235109	1271
SAUSA300_1193	glpD	glycerol-3-phosphate dehydrogenase	-11.7784	7.45373	3.64496e-212	1.55518e-209	2368
SAUSA300_1194	SAUSA300_1194	hydrolase, alpha/beta hydrolase fold family	0.561231	9.16383	1.02771e-11	1.12433e-10	3179
SAUSA300_1195	miaA	tRNA delta(2)-isopentenylpyrophosphate transferase	-1.19872	6.90557	6.46075e-11	6.66916e-10	1118
SAUSA300_1196	hfq	RNA chaperone, host factor-1 protein	0.0952715	6.51852	0.657152	0.768529	587.5
SAUSA300_1197	SAUSA300_1197	glutathione peroxidase	0.225836	7.77747	0.0942996	0.18002	1377
SAUSA300_1198	SAUSA300_1198	putative GTP-binding protein	0.110434	8.74209	0.281906	0.417155	2823
SAUSA300_1199	SAUSA300_1199	putative aluminium resistance protein	-1.33934	5.9532	1.59035e-08	1.37544e-07	613.5
SAUSA300_1200	glnR	glutamine synthetase repressor	-0.222861	-0.588703	0.842746	0.917921	3.5
SAUSA300_1201	glnA	glutamine synthetase, type I	3.5403	-1.20928	0.141075	0.246857	0
SAUSA300_1202	SAUSA300_1202	conserved hypothetical protein	0.412407	5.71291	0.0722854	0.14548	300
SAUSA300_1203	SAUSA300_1203	conserved hypothetical protein	0.463812	6.82996	0.00907719	0.0268643	660
SAUSA300_1204	SAUSA300_1204	conserved hypothetical protein	0.229182	5.99589	0.270103	0.406982	402.5
SAUSA300_1205	SAUSA300_1205	conserved hypothetical protein	0.574374	4.96911	0.0607534	0.127378	164.5
SAUSA300_1206	SAUSA300_1206	conserved hypothetical protein	0.400159	7.67499	0.0057657	0.018245	1192.5
SAUSA300_1207	SAUSA300_1207	conserved hypothetical protein	0.411243	7.75987	0.00230149	0.00819462	1273.5
SAUSA300_1208	SAUSA300_1208	conserved hypothetical protein	0.293988	7.48169	0.0589061	0.124422	1079.5
SAUSA300_1209	SAUSA300_1209	conserved hypothetical protein	0.140469	5.67209	0.535189	0.664444	325.5
SAUSA300_1210	SAUSA300_1210	conserved hypothetical protein	0.015121	7.11851	0.933753	0.977273	917
SAUSA300_1211	SAUSA300_1211	conserved hypothetical protein	0.285626	7.39622	0.0626671	0.130159	1029.5
SAUSA300_1212	SAUSA300_1212	conserved hypothetical protein	0.432084	7.24329	0.00590855	0.0185366	880
SAUSA300_1213	SAUSA300_1213	conserved hypothetical protein	0.387784	7.39452	0.0125112	0.0351965	991.5
SAUSA300_1214	SAUSA300_1214	conserved hypothetical protein	0.414847	8.74136	5.19044e-05	0.000290121	2527.5
SAUSA300_1215	SAUSA300_1215	conserved hypothetical protein	0.53057	6.01423	0.0156907	0.0419731	358.5
SAUSA300_1216	SAUSA300_1216	cardiolipin synthetase	0.557291	9.30432	1.00918e-11	1.1088e-10	3481.5
SAUSA300_1217	SAUSA300_1217	ABC transporter, ATP-binding protein	0.409581	8.40171	0.000222627	0.00102875	1963
SAUSA300_1218	SAUSA300_1218	ABC transporter, permease protein	0.487324	8.82423	4.47806e-07	3.32285e-06	2582
SAUSA300_1219	SAUSA300_1219	putative sensor histidine kinase	0.536134	9.78288	2.44923e-10	2.45883e-09	4915
SAUSA300_1220	SAUSA300_1220	DNA-binding response regulator, LuxR family	0.567973	7.64034	0.000114075	0.000577387	1108.5
SAUSA300_1221	SAUSA300_1221	conserved hypothetical protein	0.730684	6.12764	0.00293363	0.0101901	375.5
SAUSA300_1222	nuc	thermonuclease	0.338757	7.86984	0.0114173	0.032753	1426
SAUSA300_1223	SAUSA300_1223	conserved hypothetical protein	0.604564	8.54353	1.06613e-06	7.47752e-06	2045.5
SAUSA300_1224	SAUSA300_1224	conserved hypothetical protein	0.526984	8.87129	9.105e-07	6.52907e-06	2656.5
SAUSA300_1225	SAUSA300_1225	aspartate kinase	-0.349493	9.20395	0.00017472	0.000839179	4478.5
SAUSA300_1226	SAUSA300_1226	homoserine dehydrogenase	-1.13477	8.02998	1.21491e-18	1.90807e-17	2451.5
SAUSA300_1227	thrC	threonine synthase	-0.894863	7.96323	1.08134e-08	9.44785e-08	2206.5
SAUSA300_1228	thrB	homoserine kinase	-0.923902	8.44527	1.60416e-11	1.72549e-10	3054
SAUSA300_1229	SAUSA300_1229	hydrolase, haloacid dehalogenase-like family	0.19769	8.67522	0.0454532	0.101625	2596.5
SAUSA300_1230	SAUSA300_1230	conserved hypothetical protein	0.201291	6.97277	0.271462	0.408271	809
SAUSA300_1231	SAUSA300_1231	gamma-aminobutyrate permease	-3.0687	8.54699	1.7115e-57	1.01894e-55	4518.5
SAUSA300_1232	SAUSA300_1232	catalase	0.153259	8.77622	0.139194	0.243899	2841
SAUSA300_1233	rpmG	50S ribosomal protein L33	-0.0647834	6.15269	0.778754	0.86792	491
SAUSA300_1234	rpmN	30S ribosomal protein S14-2	0.190002	7.09989	0.245693	0.376181	883.5
SAUSA300_1235	guaC	guanosine monophosphate reductase	0.265974	8.8119	0.00525393	0.0168126	2778
SAUSA300_1236	SAUSA300_1236	conserved hypothetical protein	-0.00708553	8.66145	0.956422	0.994896	2771
SAUSA300_1237	lexA	LexA repressor	-5.72839	0.104786	0.000308618	0.00138123	6.5
SAUSA300_1238	SAUSA300_1238	conserved hypothetical protein	-0.362454	5.93313	0.0744445	0.149122	461
SAUSA300_1239	tkt	transketolase	3.90535	-1.11592	0.0782742	0.155094	0
SAUSA300_1240	SAUSA300_1240	conserved hypothetical protein	2.17072	-1.41812	1	1	0
SAUSA300_1241	SAUSA300_1241	conserved hypothetical protein	-0.995129	7.3916	9.19325e-10	8.6844e-09	1512.5
SAUSA300_1242	sbcD	exonuclease SbcD	0.217254	8.49759	0.0445965	0.0998686	2251.5
SAUSA300_1243	sbcC	exonuclease SbcC	0.265278	9.81578	0.00239494	0.00850353	5563.5
SAUSA300_1244	mscL	large conductance mechanosensitive channel protein	0.601857	7.34023	0.000158092	0.000773834	892.5
SAUSA300_1245	opuD	glycine betaine transporter opuD	0.20458	9.74767	0.0217064	0.0554023	5492
SAUSA300_1246	acnA	aconitate hydratase	-5.47091	6.79835	3.52354e-68	2.43791e-66	1421
SAUSA300_1247	SAUSA300_1247	conserved hypothetical protein	0.206099	8.45156	0.0414308	0.093944	2222
SAUSA300_1248	SAUSA300_1248	conserved hypothetical protein	0.514491	6.45254	0.00697257	0.0214799	498
SAUSA300_1249	SAUSA300_1249	conserved hypothetical protein	3.03934	-1.30926	0.517835	0.653634	0
SAUSA300_1250	parE	DNA topoisomerase IV, subunit B	3.02351	-1.30963	0.514393	0.653634	0
SAUSA300_1251	parC	DNA topoisomerase IV, subunit A	-2.64934	0.046663	0.00586182	0.0185034	8.5
SAUSA300_1252	SAUSA300_1252	amino acid carrier protein	0.00782153	9.52396	0.942908	0.984037	4995.5
SAUSA300_1253	glcT	transcription antiterminator	0.429833	8.88464	4.9352e-05	0.000277673	2754
SAUSA300_1254	SAUSA300_1254	putative membrane protein	-0.323583	8.28186	0.00997967	0.0289807	2346
SAUSA300_1255	fmtC	oxacillin resistance-related FmtC protein	-2.61921	5.86018	8.07438e-13	9.52554e-12	664.5
SAUSA300_1256	msrA	peptide methionine sulfoxide reductase MsrA	0.573304	7.25336	0.000301021	0.00135433	838
SAUSA300_1257	msrR	peptide methionine sulfoxide reductase regulator MsrR	-2.85626	5.14352	9.18215e-26	2.13694e-24	407
SAUSA300_1258	SAUSA300_1258	4-oxalocrotonate tautomerase	-0.295318	5.05007	0.240609	0.371059	237.5
SAUSA300_1259	SAUSA300_1259	ImpB/MucB/SamB family protein	0.296607	9.09406	0.00161449	0.00600739	3358.5
SAUSA300_1260	SAUSA300_1260	prephenate dehydrogenase	0.243296	9.18802	0.0118092	0.0335532	3626
SAUSA300_1261	SAUSA300_1261	putative glutamyl aminopeptidase	0.217433	9.27596	0.00917297	0.0270851	3897
SAUSA300_1262	trpE	anthranilate synthase component I	0.413975	9.58452	4.71485e-06	3.08696e-05	4473
SAUSA300_1263	trpG	anthranilate synthase, glutamine amidotransferase, component II	0.231863	7.96935	0.082096	0.16117	1552
SAUSA300_1264	trpD	anthranilate phosphoribosyltransferase	0.277346	8.7463	0.00489308	0.015836	2651.5
SAUSA300_1265	trpC	indole-3-glycerol phosphate synthase	0.404288	8.05348	0.0032602	0.011233	1581
SAUSA300_1266	trpF	N-(5'phosphoribosyl)anthranilate isomerase	0.40153	7.73009	0.0135112	0.0372321	1277
SAUSA300_1267	trpB	tryptophan synthase, beta subunit	0.202223	8.93662	0.0359911	0.0839901	3106
SAUSA300_1268	trpA	tryptophan synthase, alpha subunit	0.336218	8.44336	0.0100136	0.0289988	2142.5
SAUSA300_1269	femA	methicillin resistance protein FemA	-0.224102	2.05347	0.717578	0.819828	26
SAUSA300_1270	femB	methicillin resistance protein FemB	2.18098	-1.41793	1	1	0
SAUSA300_1271	SAUSA300_1271	hydrolase-related protein	0.41185	8.86117	0.000129132	0.000644404	2772.5
SAUSA300_1272	SAUSA300_1272	conserved hypothetical protein	0.379454	7.90943	0.00628464	0.0195488	1454
SAUSA300_1273	opp2F	oligopeptide permease, ATP-binding protein	0.294876	7.94139	0.0183533	0.0481892	1518
SAUSA300_1274	SAUSA300_1274	peptide ABC transporter, ATP-binding protein	0.523173	8.30602	5.70558e-05	0.000315595	1809.5
SAUSA300_1275	SAUSA300_1275	peptide ABC transporter, permease protein	0.383888	8.71149	0.000165155	0.000803224	2478.5
SAUSA300_1276	opp2B	oligopeptide permease, channel-forming protein	0.548309	8.93312	7.36815e-08	6.00715e-07	2751.5
SAUSA300_1277	SAUSA300_1277	conserved hypothetical protein	0.465738	7.32579	0.0029717	0.0103083	920.5
SAUSA300_1278	pepF	oligoendopeptidase F	0.251314	9.79481	0.00424837	0.0141428	5565.5
SAUSA300_1279	phoU	phosphate transport system regulatory protein PhoU	0.355107	8.42546	0.00153912	0.00576888	2080.5
SAUSA300_1280	pstB	phosphate ABC transporter, ATP-binding protein	0.412194	9.13585	6.73889e-07	4.92902e-06	3310.5
SAUSA300_1281	pstA	phosphate ABC transporter, permease protein PstA	0.337639	9.63327	9.25006e-05	0.000480328	4807
SAUSA300_1282	pstC	phosphate ABC transporter, permease protein PstC	0.296022	8.16753	0.0185886	0.0486075	1781
SAUSA300_1283	pstS	phosphate ABC transporter, phosphate-binding protein PstS	0.319174	8.14088	0.00705066	0.0216683	1720
SAUSA300_1284	SAUSA300_1284	conserved hypothetical protein	-0.639101	7.55516	6.43285e-05	0.000346697	1565.5
SAUSA300_1285	SAUSA300_1285	ABC transporter, ATP-binding protein	-0.382984	9.22571	7.31199e-05	0.000389162	4575
SAUSA300_1286	SAUSA300_1286	aspartate kinase	0.233023	8.31328	0.0325724	0.0772087	1991.5
SAUSA300_1287	asd	aspartate semialdehyde dehydrogenase	-0.493649	7.75318	0.000809936	0.00328595	1696.5
SAUSA300_1288	dapA	dihydrodipicolinate synthase	0.347412	8.25295	0.00340496	0.011669	1853
SAUSA300_1289	dapB	dihydrodipicolinate reductase	-2.63307	6.30588	1.97225e-24	4.24283e-23	898.5
SAUSA300_1290	dapD	tetrahydrodipicolinate acetyltransferase	-1.71879	7.4036	1.02046e-17	1.49279e-16	1743
SAUSA300_1291	SAUSA300_1291	hippurate hydrolase	0.130285	8.34697	0.272356	0.408934	2147.5
SAUSA300_1292	alr2	alanine racemase	0.182691	8.77204	0.159206	0.269733	2833
SAUSA300_1293	lysA	diaminopimelate decarboxylase	0.144082	8.97459	0.160564	0.271316	3275
SAUSA300_1294	SAUSA300_1294	conserved hypothetical protein	0.561134	7.90019	0.000174463	0.000839179	1325.5
SAUSA300_1295	SAUSA300_1295	cold shock protein, CSD family	-0.262511	4.95601	0.407515	0.548495	225
SAUSA300_1296	SAUSA300_1296	conserved hypothetical protein	0.541806	6.65658	0.0229067	0.0581181	566.5
SAUSA300_1297	SAUSA300_1297	conserved hypothetical protein	-0.0081826	8.06925	0.94858	0.987943	1830
SAUSA300_1298	SAUSA300_1298	putative XpaC protein	0.135493	8.36127	0.257184	0.391696	2164.5
SAUSA300_1299	SAUSA300_1299	putative tellurite resistance protein	0.307644	8.51264	0.00357256	0.0121619	2258
SAUSA300_1300	brnQ	branched-chain amino acid transport system II carrier protein	0.328993	9.31773	8.92582e-05	0.000465379	3887.5
SAUSA300_1301	SAUSA300_1301	conserved hypothetical protein	-0.0830332	9.47681	0.343516	0.481217	4969.5
SAUSA300_1302	SAUSA300_1302	ATPase family protein	0.00163802	7.80265	0.99487	1	1533.5
SAUSA300_1303	SAUSA300_1303	conserved hypothetical protein	0.185886	5.50377	0.433577	0.575704	297.5
SAUSA300_1304	SAUSA300_1304	conserved hypothetical protein	0.231569	8.21373	0.0565426	0.120524	1848
SAUSA300_1305	sucB	2-oxoglutarate dehydrogenase, E2 component, dihydrolipoamide succinyltransferase	-1.62118	7.51217	1.76421e-14	2.24696e-13	1845.5
SAUSA300_1306	sucA	2-oxoglutarate dehydrogenase, E1 component	-1.54567	8.92427	1.09769e-20	1.95145e-19	4921.5
SAUSA300_1307	arlS	sensor histidine kinase protein	0.282887	8.40825	0.176914	0.291817	2134.5
SAUSA300_1308	arlR	DNA-binding response regulator	0.226452	8.54917	0.536194	0.664725	2348
SAUSA300_1309	SAUSA300_1309	transposase, IS200 family	0.411765	8.6407	9.97686e-05	0.000514935	2342
SAUSA300_1310	SAUSA300_1310	PAP2 family protein	-0.212006	7.60572	0.151521	0.261418	1449
SAUSA300_1312	SAUSA300_1312	acetyltransferase, GNAT family	0.297978	7.13618	0.0816533	0.160671	862.5
SAUSA300_1313	ctpA	carboxyl-terminal protease	0.0403058	7.83679	0.771177	0.862855	1556.5
SAUSA300_1314	SAUSA300_1314	conserved hypothetical protein	-0.0197324	5.93128	0.93864	0.981183	416.5
SAUSA300_1315	crr	PTS system, glucose-specific IIA component	0.205745	7.50983	0.202448	0.324323	1138.5
SAUSA300_1316	msrB	methionine-R-sulfoxide reductase	-0.0315427	7.01153	0.870324	0.934577	889
SAUSA300_1317	msrA	methionine-S-sulfoxide reductase	-0.18511	7.48684	0.264701	0.400731	1300.5
SAUSA300_1318	SAUSA300_1318	DegV family protein	-0.422147	8.85124	0.000202434	0.000952631	3570.5
SAUSA300_1319	folA	dihydrofolate reductase	-0.344675	-0.946533	0.719918	0.820931	2
SAUSA300_1321	SAUSA300_1321	conserved hypothetical protein	-0.311011	8.13973	0.0329026	0.0777036	2086
SAUSA300_1322	SAUSA300_1322	conserved hypothetical protein	0.282042	9.23477	0.00158406	0.00590277	3728.5
SAUSA300_1323	SAUSA300_1323	conserved hypothetical protein	0.11717	7.16264	0.54648	0.674458	943
SAUSA300_1324	SAUSA300_1324	putative membrane protein	0.305504	9.15097	0.000938098	0.00371754	3472
SAUSA300_1325	SAUSA300_1325	conserved hypothetical protein	0.871151	4.09283	0.00128579	0.00494982	85
SAUSA300_1326	SAUSA300_1326	putative cell wall enzyme EbsB	0.239335	8.69209	0.0184028	0.0482698	2597
SAUSA300_1327	SAUSA300_1327	cell surface protein	0.2291	13.4873	0.0050858	0.0163769	72464
SAUSA300_1328	SAUSA300_1328	putative drug transporter	0.458673	9.18811	1.10289e-07	8.71422e-07	3335.5
SAUSA300_1329	SAUSA300_1329	amino acid permease	0.413254	9.74716	6.91246e-07	5.02724e-06	5044.5
SAUSA300_1330	ilvA	threonine dehydratase	0.42359	9.5252	0.00104534	0.00410441	4270.5
SAUSA300_1331	ald	alanine dehydrogenase	0.499477	9.82124	1.30156e-05	8.08738e-05	5125
SAUSA300_1332	SAUSA300_1332	putative 5'-3' exonuclease	0.356734	8.95777	0.000103076	0.000529866	2993.5
SAUSA300_1333	SAUSA300_1333	conserved hypothetical protein	0.310255	10.8638	0.000203206	0.000954508	11303.5
SAUSA300_1334	SAUSA300_1334	putative membrane protein	0.0692074	9.34797	0.441769	0.584158	4304
SAUSA300_1335	SAUSA300_1335	conserved hypothetical protein	0.50646	7.37213	0.000906357	0.00362543	935
SAUSA300_1336	SAUSA300_1336	conserved hypothetical protein	0.275419	8.76512	0.00620205	0.0193389	2715.5
SAUSA300_1337	SAUSA300_1337	conserved hypothetical protein	-1.76045	2.06226	0.0102866	0.0297221	39.5
SAUSA300_1338	SAUSA300_1338	conserved hypothetical protein	0.358946	7.48042	0.0199427	0.0517259	1070.5
SAUSA300_1339	SAUSA300_1339	conserved hypothetical protein	0.366857	7.68817	0.00998475	0.0289807	1238.5
SAUSA300_1341	pbp2	penicillin binding protein 2	3.0391	-1.30926	0.517638	0.653634	0
SAUSA300_1342	SAUSA300_1342	conserved hypothetical protein	-0.0513867	6.96701	0.783786	0.872009	861.5
SAUSA300_1343	nth	endonuclease III	0.14672	7.41152	0.403472	0.544485	1124.5
SAUSA300_1344	SAUSA300_1344	putative DNA replication protein DnaD	-3.34409	-1.11808	0.15545	0.264596	2
SAUSA300_1345	asnS	asparaginyl-tRNA synthetase	0.053049	8.16133	0.668593	0.777646	1927.5
SAUSA300_1346	SAUSA300_1346	putative DnaQ family exonuclease/DinG family helicase	0.244043	9.78984	0.0125948	0.0352765	5535
SAUSA300_1347	birA	BirA bifunctional protein	-3.97633	2.09114	3.39404e-14	4.28017e-13	42.5
SAUSA300_1349	SAUSA300_1349	glycosyl transferase, group 1 family protein	-0.713324	8.04367	2.14564e-08	1.83094e-07	2247.5
SAUSA300_1350	SAUSA300_1350	conserved hypothetical protein	0.459177	6.92709	0.0100264	0.0290029	715
SAUSA300_1352	SAUSA300_1352	putative membrane protein	0.368765	9.01092	0.000164465	0.000801965	3048
SAUSA300_1353	SAUSA300_1353	conserved hypothetical protein	0.392567	8.04112	0.00121506	0.00469162	1555
SAUSA300_1354	SAUSA300_1354	conserved hypothetical protein	0.129101	8.02931	0.322681	0.456731	1725
SAUSA300_1355	aroA	3-phosphoshikimate 1-carboxyvinyltransferase	-5.81609	6.00468	7.50926e-73	5.65403e-71	815.5
SAUSA300_1356	aroB	3-dehydroquinate synthase	-5.058	6.23988	1.66775e-24	3.64909e-23	948.5
SAUSA300_1357	aroC	chorismate synthase	-5.91413	5.88775	9.36567e-52	5.2122e-50	760.5
SAUSA300_1358	ndk	nucleoside diphosphate kinase superfamily	0.307376	6.94117	0.0932565	0.178377	741
SAUSA300_1359	SAUSA300_1359	polyprenyl synthetase	3.02346	-1.30963	0.514299	0.653634	0
SAUSA300_1360	ubiE	menaquinone biosynthesis methyltransferase ubiE	-5.51752	6.2797	1.26733e-74	1.01386e-72	987.5
SAUSA300_1361	SAUSA300_1361	conserved hypothetical protein	-0.585851	5.98411	0.0412451	0.0936889	526
SAUSA300_1363	gpsA	glycerol-3-phosphate dehydrogenase, NAD-dependent	-0.0905573	7.99484	0.492336	0.636556	1788
SAUSA300_1365	rpsA	30S ribosomal protein S1	-1.02326	8.17304	2.81769e-13	3.4349e-12	2680
SAUSA300_1366	SAUSA300_1366	conserved hypothetical protein	0.666469	4.68322	0.0521517	0.112475	138
SAUSA300_1368	ansA	L-asparaginase	-0.414375	8.90896	1.89687e-05	0.000113723	3737.5
SAUSA300_1369	SAUSA300_1369	pyridine nucleotide-disulfide oxidoreductase	-0.246417	8.55117	0.016807	0.0445403	2791
SAUSA300_1370	ebpS	cell surface elastin binding protein	-1.44617	6.05172	7.69206e-12	8.59898e-11	644.5
SAUSA300_1371	recQ	ATP-dependent DNA helicase RecQ	0.269705	9.04598	0.00212082	0.00766849	3290.5
SAUSA300_1372	SAUSA300_1372	conserved hypothetical protein	0.179527	9.10898	0.0364682	0.0847944	3518
SAUSA300_1373	SAUSA300_1373	ferredoxin	-3.15432	4.22285	7.74764e-17	1.07793e-15	197.5
SAUSA300_1374	SAUSA300_1374	conserved hypothetical protein	-0.188161	7.69619	0.20432	0.3263	1497
SAUSA300_1375	SAUSA300_1375	conserved hypothetical protein	0.207745	4.78278	0.369048	0.507665	174.5
SAUSA300_1376	SAUSA300_1376	putative lipoprotein	0.399442	8.63999	0.000248608	0.00113852	2330.5
SAUSA300_1377	SAUSA300_1377	conserved hypothetical protein	0.359682	6.56009	0.117156	0.213923	585
SAUSA300_1378	SAUSA300_1378	conserved hypothetical protein	0.240295	8.54339	0.0212375	0.0543681	2343.5
SAUSA300_1379	SAUSA300_1379	putative lipoprotein	0.345394	8.31577	0.00146522	0.00554056	1917
SAUSA300_1380	SAUSA300_1380	conserved hypothetical protein	0.43048	4.88848	0.0992186	0.187039	170
SAUSA300_1381	lukFPV	Panton-Valentine leukocidin, LukF-PV	0.516609	8.87667	2.41956e-08	2.05102e-07	2636
SAUSA300_1382	lukSPV	Panton-Valentine leukocidin, LukS-PV	0.419202	8.74159	0.00024487	0.00112342	2498
SAUSA300_1383	SAUSA300_1383	phiSLT ORF484-like protein, lysin	0.216071	9.53832	0.0166766	0.0442864	4684.5
SAUSA300_1384	SAUSA300_1384	phiSLT ORF100b-like protein, holin	0.297219	8.21616	0.0117023	0.0333979	1814.5
SAUSA300_1385	SAUSA300_1385	phiSLT ORF 99-like protein	0.260264	6.40152	0.166129	0.279245	524.5
SAUSA300_1386	SAUSA300_1386	phiETA ORF59-like protein	0.664032	6.69776	0.00111802	0.00434974	562
SAUSA300_1387	SAUSA300_1387	phiSLT ORF129-like protein	0.350569	6.46181	0.0894682	0.172209	526.5
SAUSA300_1388	SAUSA300_1388	phiSLT ORF488-like protein	0.381027	8.85375	6.50757e-05	0.000349253	2766
SAUSA300_1389	SAUSA300_1389	phiSLT ORF636-like protein	0.344843	9.79557	2.1869e-05	0.000129594	5373
SAUSA300_1390	SAUSA300_1390	phiSLT ORF96-like protein	0.223184	5.907	0.313157	0.447518	374.5
SAUSA300_1391	SAUSA300_1391	phiSLT ORF527-like protein	0.48777	9.54814	2.37588e-08	2.02069e-07	4281.5
SAUSA300_1392	SAUSA300_1392	phiSLT ORF191-like protein	0.397464	8.90454	1.40064e-05	8.57808e-05	2821.5
SAUSA300_1393	SAUSA300_1393	phiSLT ORF2067-like protein, phage tail tape measure protein	0.288858	10.9086	0.000350944	0.00155167	11837.5
SAUSA300_1394	SAUSA300_1394	conserved hypothetical phage protein	0.594242	4.82603	0.0320128	0.0760935	158
SAUSA300_1395	SAUSA300_1395	phiSLT ORF116b-like protein	0.530756	7.05707	0.00454636	0.0149462	763
SAUSA300_1396	SAUSA300_1396	phiSLT ORF151-like protein, major tail protein	0.68329	7.12406	2.33718e-05	0.000137229	731.5
SAUSA300_1397	SAUSA300_1397	phiSLT ORF213-like protein, major tail protein	0.457998	8.26946	6.72792e-05	0.000360324	1794.5
SAUSA300_1398	SAUSA300_1398	phiSLT ORF123-like protein	0.386674	8.09299	0.00139286	0.00528275	1630.5
SAUSA300_1399	SAUSA300_1399	phiSLT ORF110-like protein	0.289735	6.94337	0.10252	0.192127	750.5
SAUSA300_1400	SAUSA300_1400	phiSLT ORF92-like protein, uncharacterized phage protein (possible DNA packaging)	0.350101	6.19871	0.0666389	0.136695	436.5
SAUSA300_1401	SAUSA300_1401	phiSLT ORF387-like protein, putative phage capsid protein	0.506343	8.55593	3.1176e-05	0.00017935	2156
SAUSA300_1402	SAUSA300_1402	phiSLT ORF257-like protein, putative prophage protease	0.376919	8.55789	0.000528266	0.00227288	2248
SAUSA300_1403	SAUSA300_1403	phiSLT ORF412-like protein, portal protein	0.457538	8.90133	5.35247e-07	3.93745e-06	2762
SAUSA300_1404	SAUSA300_1404	phiSLT ORF 563-like protein, terminase, large subunit	0.423274	9.13315	1.53945e-05	9.31679e-05	3329.5
SAUSA300_1405	SAUSA300_1405	phiSLT ORF 101-like protein, terminase, small subunit	0.125185	6.67802	0.479533	0.623783	663
SAUSA300_1406	SAUSA300_1406	phiSLT ORF 104b-like protein	-0.0667201	6.96973	0.714892	0.818407	876
SAUSA300_1407	SAUSA300_1407	phi SLT ORF 145-like protein, phage transcriptional regulator	0.41641	8.10453	0.000582035	0.002471	1596
SAUSA300_1408	SAUSA300_1408	phage helicase	0.358211	9.23225	7.64202e-05	0.000405043	3576.5
SAUSA300_1409	SAUSA300_1409	conserved hypothetical phage protein	0.781917	7.19442	2.27032e-06	1.54165e-05	744.5
SAUSA300_1410	SAUSA300_1410	virulence-associated protein E	0.397813	10.3057	2.32093e-06	1.57095e-05	7503
SAUSA300_1411	SAUSA300_1411	phiSLT ORF66-like protein	0.65759	5.87408	0.00759913	0.0231043	321.5
SAUSA300_1412	SAUSA300_1412	phiSLT ORF 50-like protein	0.294503	7.2949	0.0703657	0.142626	973.5
SAUSA300_1413	SAUSA300_1413	conserved hypothetical phage protein	0.210526	7.81055	0.115012	0.210911	1419
SAUSA300_1414	SAUSA300_1414	phiSLT ORF 78B-like protein	0.0559004	6.20838	0.817194	0.899793	476
SAUSA300_1415	SAUSA300_1415	phiSLT ORF 77-like protein	0.387819	5.69033	0.050209	0.109392	305
SAUSA300_1416	SAUSA300_1416	phiSLT ORF 81b-like protein	-0.237918	6.82227	0.220859	0.348152	840.5
SAUSA300_1417	SAUSA300_1417	phiSLT ORF 175-like protein	-0.101237	7.76767	0.489509	0.633221	1558
SAUSA300_1418	SAUSA300_1418	phiSLT ORF 82-like protein	0.10761	6.13143	0.599864	0.720625	467
SAUSA300_1419	SAUSA300_1419	phiSLT ORF80-like protein	-0.112964	6.83102	0.585687	0.710649	802
SAUSA300_1420	SAUSA300_1420	conserved hypothetical phage protein	-0.176806	5.82249	0.455316	0.598362	413
SAUSA300_1421	SAUSA300_1421	phiSLT ORF122-like protein, DNA polymerase	-0.136891	6.65959	0.521457	0.654698	725.5
SAUSA300_1422	SAUSA300_1422	phiSLT ORF65-like protein	-0.0824165	5.89348	0.740445	0.836514	415
SAUSA300_1423	polA	phage related DNA polymerase, family A	-0.346866	8.94662	0.000320119	0.00142523	3773.5
SAUSA300_1424	SAUSA300_1424	conserved hypothetical phage protein	-0.354039	7.17934	0.0557578	0.119448	1114
SAUSA300_1425	SAUSA300_1425	conserved hypothetical phage protein	-0.277938	8.43018	0.0117905	0.0335373	2594.5
SAUSA300_1426	SAUSA300_1426	conserved hypothetical phage protein	0.0199074	6.55212	0.924361	0.972212	642.5
SAUSA300_1427	SAUSA300_1427	phiSLT ORF86-like protein	0.142181	5.07296	0.582175	0.707677	223.5
SAUSA300_1428	SAUSA300_1428	conserved hypothetical phage protein	0.701215	5.16155	0.00652542	0.0202486	193.5
SAUSA300_1429	SAUSA300_1429	phiSLT ORF53-like protein	0.157727	4.83778	0.475981	0.620423	182.5
SAUSA300_1430	SAUSA300_1430	phiSLT ORF 87-like protein, putative DNA-binding protein	0.47811	6.25812	0.0257038	0.0636997	444.5
SAUSA300_1431	SAUSA300_1431	phiSLT ORF71-like protein	0.315393	4.95449	0.304386	0.438014	185.5
SAUSA300_1432	SAUSA300_1432	phiSLT ORF78-like protein	0.290569	6.22014	0.162924	0.27476	462
SAUSA300_1433	SAUSA300_1433	putative phage regulatory protein	0.780248	5.95337	0.000180111	0.000860232	318.5
SAUSA300_1435	SAUSA300_1435	phiSLT ORF153-like protein	0.25369	8.49026	0.0203958	0.0525814	2236.5
SAUSA300_1436	SAUSA300_1436	phiSLT ORF144-like protein, putative lipoprotein	0.146762	7.8854	0.338419	0.475269	1503.5
SAUSA300_1437	SAUSA300_1437	phiSLT ORF204-like protein	0.426814	8.43379	8.74234e-05	0.000458615	2015.5
SAUSA300_1438	SAUSA300_1438	phiSLT ORF401-like protein, integrase	0.294433	9.05057	0.0014751	0.00556971	3250
SAUSA300_1439	SAUSA300_1439	pseudogene	0.392769	9.64157	1.41507e-05	8.64578e-05	4765
SAUSA300_1440	SAUSA300_1440	conserved hypothetical protein	0.386286	8.14901	0.000940062	0.00371957	1692
SAUSA300_1441	srrB	staphylococcal respiratory response protein, SrrB	-0.333828	10.4798	0.00139291	0.00528275	10930
SAUSA300_1442	srrA	staphylococcal respiratory response protein, SrrA	-3.06733	2.66899	4.30789e-09	3.88317e-08	68.5
SAUSA300_1443	rluB	ribosomal large subunit pseudouridine synthase B, RluB	0.171537	7.40536	0.274577	0.410582	1104
SAUSA300_1444	scpB	segregation and condensation protein B	-5.55989	4.74207	1.35225e-49	6.65724e-48	332
SAUSA300_1445	scpA	segregation and condensation protein A	-5.9171	4.95807	1.05981e-58	6.61734e-57	393.5
SAUSA300_1446	SAUSA300_1446	conserved hypothetical protein	0.292345	7.5347	0.0576004	0.122269	1154
SAUSA300_1447	xerD	tyrosine recombinase XerD	4.2218	-1.0269	0.0397572	0.0908772	0
SAUSA300_1448	SAUSA300_1448	transcriptional regulator, Fur family	-2.42906	0.854451	0.000151824	0.000747442	14
SAUSA300_1449	SAUSA300_1449	MutT/nudix family protein	0.310381	8.29655	0.00893255	0.0264975	1891
SAUSA300_1450	SAUSA300_1450	oxidoreductase, aldo/keto reductase family	0.142856	8.41274	0.16431	0.276369	2208.5
SAUSA300_1451	SAUSA300_1451	oxidoreductase, short-chain dehydrogenase/reductase family	0.274745	8.62783	0.0073338	0.022404	2448.5
SAUSA300_1452	proC	pyrroline-5-carboxylate reductase	0.411328	9.17266	9.78393e-07	6.97684e-06	3394.5
SAUSA300_1453	SAUSA300_1453	ribonuclease Z	-3.61218	1.26741	0.00586961	0.0185052	18
SAUSA300_1454	zwf	glucose-6-phosphate 1-dehydrogenase	-4.18553	-0.869195	0.0480334	0.106043	3.5
SAUSA300_1455	SAUSA300_1455	transcriptional regulator, AraC family	0.0139686	7.86847	0.915935	0.96738	1582
SAUSA300_1456	SAUSA300_1456	alpha glucosidase	0.087926	9.30856	0.274828	0.410718	4196
SAUSA300_1457	malR	maltose operon transcriptional repressor	0.168652	8.3294	0.123024	0.22179	2067
SAUSA300_1458	SAUSA300_1458	glyoxalase family protein	0.13451	7.57992	0.349226	0.486408	1246.5
SAUSA300_1459	gnd	6-phosphogluconate dehydrogenase, decarboxylating	0.214658	-0.867167	1	1	2
SAUSA300_1460	SAUSA300_1460	peptidase, M20/M25/M40 family	-0.00457306	9.17784	0.95732	0.995426	3958
SAUSA300_1461	SAUSA300_1461	conserved hypothetical protein	0.265115	7.23878	0.116612	0.213082	936.5
SAUSA300_1462	SAUSA300_1462	conserved hypothetical protein	0.494486	8.8956	1.00804e-06	7.1683e-06	2730.5
SAUSA300_1463	SAUSA300_1463	conserved hypothetical protein	0.0494554	7.45802	0.742457	0.837896	1175
SAUSA300_1464	SAUSA300_1464	2-oxoisovalerate dehydrogenase, E2 component, dihydrolipoamide acetyltransferase	-2.81958	6.15934	9.39987e-20	1.59362e-18	823.5
SAUSA300_1465	SAUSA300_1465	2-oxoisovalerate dehydrogenase, E1 component, beta subunit	-2.80192	5.55999	1.45381e-23	2.93051e-22	551
SAUSA300_1466	SAUSA300_1466	2-oxoisovalerate dehydrogenase, E1 component, alpha subunit	-2.83956	5.93882	1.1186e-18	1.76767e-17	703.5
SAUSA300_1467	lpdA	2-oxoisovalerate dehydrogenase, E3 component, lipoamide dehydrogenase	-1.88558	7.32635	2.59683e-16	3.49889e-15	1718.5
SAUSA300_1468	recN	DNA repair protein RecN	-0.138904	8.96616	0.155078	0.264423	3556.5
SAUSA300_1469	argR	arginine repressor	-1.00565	6.96476	4.53108e-08	3.76609e-07	1144
SAUSA300_1470	SAUSA300_1470	geranyltranstransferase	-2.93095	6.78906	2.21684e-18	3.41875e-17	1300.5
SAUSA300_1471	xseB	exodeoxyribonuclease VII, small subunit	-2.09652	4.33789	6.89043e-10	6.5819e-09	198.5
SAUSA300_1472	xseA	exodeoxyribonuclease VII, large subunit	-1.22449	7.62725	3.16569e-17	4.45283e-16	1881
SAUSA300_1473	nusB	transcription antitermination factor NusB	-0.488565	5.12605	0.0419112	0.0946978	279.5
SAUSA300_1474	SAUSA300_1474	conserved hypothetical protein	-1.86106	6.68136	2.84776e-07	2.15689e-06	1099.5
SAUSA300_1475	accC	acetyl-CoA carboxylase, biotin carboxylase	3.51416	-1.21003	0.27869	0.413418	0
SAUSA300_1476	accB	acetyl-CoA carboxylase, biotin carboxyl carrier protein	2.181	-1.41793	1	1	0
SAUSA300_1477	SAUSA300_1477	pseudogene	0.418326	10.0842	1.05007e-06	7.4465e-06	6400
SAUSA300_1478	SAUSA300_1478	putative lipoprotein	0.298491	8.16219	0.00967365	0.0283023	1755
SAUSA300_1479	SAUSA300_1479	conserved hypothetical protein	0.48725	8.26468	5.82296e-05	0.000319203	1779
SAUSA300_1480	SAUSA300_1480	putative traG membrane protein	0.253466	8.63304	0.0115081	0.0329538	2459.5
SAUSA300_1481	SAUSA300_1481	putative membrane protein	0.157701	9.98058	0.0499788	0.108983	6534
SAUSA300_1482	SAUSA300_1482	FtsK/SpoIIIE family protein	0.315666	9.44682	0.000220752	0.00102193	4246.5
SAUSA300_1483	SAUSA300_1483	conserved hypothetical protein	0.354359	10.0061	1.55418e-05	9.38374e-05	6196.5
SAUSA300_1484	SAUSA300_1484	conserved hypothetical protein	0.447757	8.32839	5.44416e-05	0.000302979	1874
SAUSA300_1485	SAUSA300_1485	conserved hypothetical protein	0.176618	7.17636	0.299922	0.43403	943
SAUSA300_1486	SAUSA300_1486	conserved hypothetical protein	0.588974	9.38112	2.0639e-12	2.34825e-11	3638
SAUSA300_1487	SAUSA300_1487	replication initiation factor family protein	0.226288	8.98646	0.011789	0.0335373	3181.5
SAUSA300_1488	SAUSA300_1488	conserved hypothetical protein	0.151069	7.59853	0.316267	0.450553	1235
SAUSA300_1489	SAUSA300_1489	conserved hypothetical protein	0.215615	7.18849	0.223718	0.351833	943.5
SAUSA300_1490	efp	translation elongation factor P	2.18102	-1.41793	1	1	0
SAUSA300_1491	SAUSA300_1491	proline dipeptidase	0.138377	9.11881	0.10235	0.192095	3607.5
SAUSA300_1492	SAUSA300_1492	putative lipoprotein	-3.66154	1.23517	2.06716e-08	1.76988e-07	21
SAUSA300_1493	SAUSA300_1493	conserved hypothetical protein	0.306097	7.27495	0.0549749	0.117968	936.5
SAUSA300_1494	SAUSA300_1494	conserved hypothetical protein	-0.219849	8.20621	0.13041	0.231679	2161.5
SAUSA300_1495	SAUSA300_1495	conserved hypothetical protein	-0.0680028	8.5197	0.516217	0.653634	2571.5
SAUSA300_1496	SAUSA300_1496	glycine dehydrogenase, subunit 2	0.0519994	9.59335	0.557502	0.684183	5154.5
SAUSA300_1497	SAUSA300_1497	glycine dehydrogenase, subunit 1 (glycine cleavage system P protein)	0.336615	9.43497	0.000236194	0.00108771	4221
SAUSA300_1498	gcvT	aminomethyltransferase (glycine cleavage system T protein)	0.33172	8.71905	0.000615774	0.00258098	2566.5
SAUSA300_1499	aroK	shikimate kinase	-4.69989	5.60315	4.20758e-44	1.85714e-42	591
SAUSA300_1500	SAUSA300_1500	putative competence protein ComYC	0.406502	8.32712	0.000265913	0.00120485	1875.5
SAUSA300_1501	SAUSA300_1501	putative competence protein ComG	0.442752	7.54951	0.00320555	0.0110596	1101
SAUSA300_1502	SAUSA300_1502	putative competence protein ComGC	0.201126	7.14638	0.245469	0.376099	902.5
SAUSA300_1503	SAUSA300_1503	putative competence protein ComGB	0.329103	9.29438	0.000291036	0.00131635	3815
SAUSA300_1504	SAUSA300_1504	putative competence protein ComGA	0.422329	8.37249	0.000256766	0.00116753	1942.5
SAUSA300_1505	SAUSA300_1505	conserved hypothetical protein	0.33885	8.11121	0.00639152	0.0198571	1672.5
SAUSA300_1506	SAUSA300_1506	conserved hypothetical protein	-0.169495	6.54601	0.36717	0.505625	664
SAUSA300_1507	glk	glucokinase	-0.431654	8.27914	0.000498756	0.00215678	2412
SAUSA300_1508	SAUSA300_1508	conserved hypothetical protein	-0.188585	6.61981	0.370847	0.509865	704.5
SAUSA300_1509	SAUSA300_1509	peptidase, rhomboid family	-0.368359	8.69847	0.0104819	0.030252	3216
SAUSA300_1510	SAUSA300_1510	5-formyltetrahydrofolate cyclo-ligase subfamily	0.0357576	7.10789	0.834549	0.911453	935
SAUSA300_1511	rpmG	50S ribosomal protein L33	-0.383504	4.80771	0.119378	0.216679	212
SAUSA300_1512	pbp3	penicillin-binding protein 3	-1.18885	6.59273	2.89043e-07	2.17633e-06	899.5
SAUSA300_1513	SAUSA300_1513	superoxide dismutase (Mn/Fe family)	-0.449033	6.90961	0.029371	0.0711636	971
SAUSA300_1514	fur	ferric uptake regulation protein	-1.08611	6.84025	2.4874e-10	2.4874e-09	1051
SAUSA300_1515	SAUSA300_1515	ABC transporter, permease protein	-2.69679	7.78382	2.58617e-53	1.47124e-51	2582.5
SAUSA300_1516	SAUSA300_1516	ABC transporter, ATP-binding protein	-2.46144	7.02441	1.78066e-26	4.26026e-25	1472.5
SAUSA300_1517	SAUSA300_1517	endonuclease IV	0.193262	7.85065	0.178286	0.293891	1449.5
SAUSA300_1518	SAUSA300_1518	ATP-dependent RNA helicase, DEAD/DEAH box family	-2.34389	3.86298	4.39248e-11	4.58969e-10	160
SAUSA300_1519	SAUSA300_1519	conserved hypothetical protein	0.0934312	8.93224	0.345042	0.482682	3208
SAUSA300_1520	SAUSA300_1520	conserved hypothetical protein	-0.61017	-0.467999	0.613157	0.730424	4.5
SAUSA300_1521	rpoD	RNA polymerase sigma factor RpoD	-2.60609	0.108489	0.021141	0.0542294	6
SAUSA300_1522	dnaG	DNA primase	4.20212	-1.02765	0.0446288	0.0998686	0
SAUSA300_1523	SAUSA300_1523	conserved hypothetical protein	0.168603	7.90526	0.342201	0.480018	1556.5
SAUSA300_1524	SAUSA300_1524	CBS domain pair protein	0.12887	8.52577	0.18881	0.307477	2397
SAUSA300_1525	glyS	glycyl-tRNA synthetase	2.197	-1.41756	1	1	0
SAUSA300_1526	recO	DNA repair protein RecO	3.5144	-1.21003	0.278352	0.413418	0
SAUSA300_1527	era	GTP-binding protein Era	-6.18006	2.19131	1.09411e-19	1.84272e-18	48
SAUSA300_1528	cdd	cytidine deaminase	0.0610919	7.6584	0.670424	0.778713	1341.5
SAUSA300_1529	dgkA	diacylglycerol kinase	-0.0317655	6.95218	0.858638	0.927301	867
SAUSA300_1531	phoH	phosphate starvation-induced protein, PhoH family	-0.13307	9.01617	0.175243	0.289994	3709
SAUSA300_1532	SAUSA300_1532	conserved hypothetical protein	0.0158073	7.75625	0.922737	0.972102	1432.5
SAUSA300_1533	SAUSA300_1533	conserved hypothetical protein	-0.0979487	8.47949	0.373844	0.513159	2514
SAUSA300_1534	SAUSA300_1534	conserved hypothetical protein	0.115838	8.20628	0.331583	0.46743	1913.5
SAUSA300_1536	SAUSA300_1536	conserved hypothetical protein	0.177131	9.12912	0.0687414	0.139998	3597.5
SAUSA300_1537	SAUSA300_1537	conserved hypothetical protein	-0.231282	8.21035	0.0506501	0.109971	2165.5
SAUSA300_1538	prmA	ribosomal protein L11 methyltransferase	0.0891517	9.0422	0.350267	0.487593	3473
SAUSA300_1539	dnaJ	chaperone protein DnaJ	-2.00326	-0.794207	0.153639	0.263474	3.5
SAUSA300_1541	grpE	co-chaperone GrpE	-0.965289	-0.793905	0.399662	0.540769	3
SAUSA300_1542	hrcA	heat-inducible transcription repressor HrcA	-0.218817	8.1118	0.0694403	0.141197	2033
SAUSA300_1543	SAUSA300_1543	oxygen-independent coproporphyrinogen III oxidase	-0.174522	9.46892	0.0415413	0.0941112	5113.5
SAUSA300_1544	lepA	GTP-binding protein LepA	-1.43479	7.43551	1.02445e-18	1.62893e-17	1700
SAUSA300_1545	rpsT	30S ribosomal protein S20	-0.70041	5.63627	0.00255888	0.00901063	403.5
SAUSA300_1547	SAUSA300_1547	DNA internalization-related competence protein ComEC/Rec2	0.379704	10.5338	4.23131e-06	2.79179e-05	8837
SAUSA300_1548	SAUSA300_1548	ComE operon protein 2	-0.0251185	6.93753	0.901479	0.957588	834.5
SAUSA300_1549	SAUSA300_1549	ComE operon protein 1	0.498354	8.71384	1.84888e-06	1.26554e-05	2397.5
SAUSA300_1550	SAUSA300_1550	conserved hypothetical protein	0.156132	7.50201	0.298194	0.432508	1171.5
SAUSA300_1551	SAUSA300_1551	conserved hypothetical protein	-0.318105	6.03296	0.169694	0.283007	493.5
SAUSA300_1552	SAUSA300_1552	conserved hypothetical protein	-1.96804	6.41421	4.79894e-21	8.7752e-20	893
SAUSA300_1553	nadD	nicotinate (nicotinamide) nucleotide adenylyltransferase	3.9787	-1.11386	0.0949688	0.180893	0
SAUSA300_1554	SAUSA300_1554	conserved hypothetical protein	-5.43293	1.58277	6.9399e-09	6.1688e-08	26
SAUSA300_1555	aroE	shikimate 5-dehydrogenase	-2.83195	6.72117	7.99451e-35	2.69289e-33	1240.5
SAUSA300_1556	SAUSA300_1556	putative GTP-binding protein	2.99687	-1.31038	0.519374	0.653634	0
SAUSA300_1558	mtnN	5'-methylthioadenosine/S-adenosylhomocysteine nucleosidase	-4.78584	4.59956	1.75746e-46	8.03409e-45	294.5
SAUSA300_1559	SAUSA300_1559	putative enterotoxin type A	0.549076	8.42802	2.47151e-07	1.88868e-06	1930.5
SAUSA300_1560	SAUSA300_1560	conserved hypothetical protein	0.227256	9.29876	0.0113375	0.0325746	3923.5
SAUSA300_1561	SAUSA300_1561	putative membrane protein	0.155533	9.05841	0.0979259	0.185422	3413
SAUSA300_1562	SAUSA300_1562	LamB/YcsF family protein	0.111483	7.26359	0.495073	0.639448	1018.5
SAUSA300_1563	accC	acetyl-CoA carboxylase, biotin carboxylase	0.19016	8.92251	0.0672395	0.137596	3119
SAUSA300_1564	accB	acetyl-CoA carboxylase, biotin carboxyl carrier protein	0.244556	7.23316	0.129596	0.230988	950
SAUSA300_1565	SAUSA300_1565	putative urea amidolyase	0.185577	8.20086	0.11189	0.206071	1874
SAUSA300_1566	SAUSA300_1566	conserved hypothetical protein	0.147794	8.78911	0.139699	0.244616	2895
SAUSA300_1567	greA	transcription elongation factor GreA	-7.06982	1.07086	8.68405e-11	8.85704e-10	19
SAUSA300_1568	udk	uridine kinase	-0.11129	7.58711	0.488603	0.632555	1350.5
SAUSA300_1569	SAUSA300_1569	peptidase, U32 family	-0.697185	5.93864	0.00438785	0.0145128	517.5
SAUSA300_1570	SAUSA300_1570	peptidase, U32 family	-1.101	6.19269	3.66992e-05	0.000208778	671
SAUSA300_1571	SAUSA300_1571	O-methyltransferase family protein	-0.36882	7.01327	0.0265811	0.0653676	995.5
SAUSA300_1572	SAUSA300_1572	conserved hypothetical protein	-2.87707	5.22956	4.4554e-30	1.25796e-28	431.5
SAUSA300_1573	SAUSA300_1573	conserved hypothetical protein TIGR00250	-5.43055	2.26259	8.35722e-18	1.23668e-16	53.5
SAUSA300_1574	SAUSA300_1574	conserved hypothetical protein	-9.24133	2.96368	3.4462e-30	9.91266e-29	91.5
SAUSA300_1575	alaS	alanyl-tRNA synthetase	3.03889	-1.30926	0.517473	0.653634	0
SAUSA300_1576	SAUSA300_1576	helicase, RecD/TraA family	-0.598122	9.11287	3.8839e-12	4.36087e-11	4554
SAUSA300_1577	SAUSA300_1577	TPR domain protein	-0.885078	6.04215	2.22025e-05	0.000131267	563
SAUSA300_1579	SAUSA300_1579	aminotransferase, class V	0.330925	-0.871198	1	1	1
SAUSA300_1580	SAUSA300_1580	bacterial luciferase family protein	0.046394	9.04144	0.58573	0.710649	3540.5
SAUSA300_1581	SAUSA300_1581	conserved hypothetical protein	0.473972	5.47084	0.0932413	0.178377	241.5
SAUSA300_1582	SAUSA300_1582	conserved hypothetical protein	0.532769	5.02256	0.046193	0.103009	175
SAUSA300_1583	SAUSA300_1583	conserved hypothetical protein	-2.84673	6.81654	1.48678e-31	4.64166e-30	1344.5
SAUSA300_1584	SAUSA300_1584	ATPase, AAA family	-0.131525	9.01705	0.172088	0.286255	3718.5
SAUSA300_1585	SAUSA300_1585	conserved hypothetical protein	0.172777	8.29518	0.115139	0.210992	2022
SAUSA300_1587	hisS	histidyl-tRNA synthetase	3.03863	-1.30926	0.517266	0.653634	0
SAUSA300_1588	lytH	N-acetylmuramoyl-L-alanine amidase	-0.578824	6.58749	0.00409735	0.0137654	776.5
SAUSA300_1590	SAUSA300_1590	GTP pyrophosphokinase	2.96949	6.09226	7.50434e-07	5.44224e-06	105.5
SAUSA300_1591	apt	adenine phosphoribosyltransferase	-0.737269	6.5508	0.00244346	0.00865179	783
SAUSA300_1592	recJ	single-stranded-DNA-specific exonuclease RecJ	-0.279983	8.27622	0.038513	0.0884245	2296.5
SAUSA300_1593	secF	protein-export membrane protein SecF	-6.94	4.11183	2.68174e-41	1.1073e-39	217
SAUSA300_1594	yajC	preprotein translocase, YajC subunit	-0.00615886	7.52684	0.966802	1	1277
SAUSA300_1595	tgt	queuine tRNA-ribosyltransferase	-0.732929	8.04247	1.60457e-06	1.10126e-05	2215
SAUSA300_1596	queA	S-adenosylmethionine:tRNA ribosyltransferase-isomerase	-0.370512	7.69238	0.0069549	0.0214771	1597
SAUSA300_1599	SAUSA300_1599	ACT domain protein PheB	1.24796	8.0581	4.06463e-22	7.65107e-21	1069.5
SAUSA300_1600	SAUSA300_1600	GTP-binding protein Obg/CgtA	4.44521	-0.944383	0.0268868	0.0659294	0
SAUSA300_1602	SAUSA300_1602	conserved hypothetical protein	-2.95801	-1.21151	0.278734	0.413418	1.5
SAUSA300_1603	rplU	50S ribosomal protein L21	2.18105	-1.41793	1	1	0
SAUSA300_1604	mreD	rod shape-determining protein MreD	-0.661703	6.65196	0.0204411	0.0525923	827
SAUSA300_1605	mreC	rod shape-determining protein MreC	-0.415819	6.31061	0.0847293	0.165578	624.5
SAUSA300_1606	SAUSA300_1606	conserved hypothetical protein	-0.1042	7.04045	0.581556	0.707596	939.5
SAUSA300_1607	SAUSA300_1607	conserved hypothetical protein	0.0776768	7.41147	0.632184	0.746835	1116
SAUSA300_1608	SAUSA300_1608	DNA repair protein RadC	0.363586	7.59494	0.0194706	0.0507067	1165.5
SAUSA300_1609	SAUSA300_1609	type III leader peptidase family protein	0.31995	9.26949	0.000170572	0.000827015	3756.5
SAUSA300_1610	folC	folylpolyglutamate synthase	-4.78098	0.969461	5.2921e-08	4.32836e-07	20
SAUSA300_1611	valS	valyl-tRNA synthetase	4.47053	-0.943449	0.0239709	0.0603991	0
SAUSA300_1612	tag	DNA-3-methyladenine glycosidase	0.324707	7.91303	0.0244936	0.0615345	1430.5
SAUSA300_1613	SAUSA300_1613	putative abrB protein	0.288254	9.56762	0.000929043	0.00368737	4699
SAUSA300_1614	hemL	glutamate-1-semialdehyde-2,1-aminomutase	-0.583737	5.82088	0.0142464	0.0387576	449
SAUSA300_1615	hemB	delta-aminolevulinic acid dehydratase	-1.48429	2.31264	0.029472	0.0713121	45.5
SAUSA300_1616	hemD	uroporphyrinogen-III synthase	-2.52156	2.69667	3.40842e-09	3.08323e-08	63.5
SAUSA300_1617	hemC	porphobilinogen deaminase	-2.60455	3.01115	5.71737e-09	5.11765e-08	79
SAUSA300_1618	hemX	hemA concentration negative effector hemX	0.27012	8.61483	0.00921074	0.0271653	2415
SAUSA300_1619	hemA	glutamyl-tRNA reductase	-1.69406	2.06907	0.00459401	0.0150585	32.5
SAUSA300_1620	SAUSA300_1620	probable GTP-binding protein engB	-5.72839	0.104786	0.000308584	0.00138123	6.5
SAUSA300_1621	clpX	ATP-dependent Clp protease, ATP-binding subunit ClpX	1.96073	6.97652	0.000803397	0.00326896	366.5
SAUSA300_1622	tig	trigger factor	-1.37344	7.08597	1.42988e-12	1.66386e-11	1314.5
SAUSA300_1623	SAUSA300_1623	conserved hypothetical protein	0.120562	9.22309	0.223744	0.351833	3872.5
SAUSA300_1624	SAUSA300_1624	MutT/nudix family protein	3.91944	-1.11536	0.0746152	0.149347	0
SAUSA300_1625	rplT	50S ribosomal protein L20	3.57582	-1.20835	0.154071	0.263651	0
SAUSA300_1626	rpmI	50S ribosomal protein L35	-1.72809	3.33925	2.44221e-09	2.24088e-08	95
SAUSA300_1627	infC	translation initiation factor IF-3	2.17084	-1.41812	1	1	0
SAUSA300_1629	thrS	threonyl-tRNA synthetase	0.522887	-1.31031	1	1	0.5
SAUSA300_1630	dnaI	primosomal protein DnaI	5.02986	-0.718292	0.00223206	0.00798056	0
SAUSA300_1631	SAUSA300_1631	replication initiation and membrane attachment protein	0.330494	-0.871198	1	1	1
SAUSA300_1632	SAUSA300_1632	conserved hypothetical protein	-1.33696	5.75134	8.55977e-10	8.11593e-09	504.5
SAUSA300_1633	gap	glyceraldehyde-3-phosphate dehydrogenase, type I	-0.438145	8.10773	0.0123955	0.0349861	2159.5
SAUSA300_1635	mutM	formamidopyrimidine-DNA glycosylase	-0.120318	8.73793	0.231649	0.360281	3040.5
SAUSA300_1636	polA	DNA polymerase I superfamily	-0.563669	7.93009	2.2301e-05	0.000131545	1968
SAUSA300_1637	SAUSA300_1637	putative membrane protein	0.294436	10.0204	0.000219291	0.00101885	6379.5
SAUSA300_1638	phoR	sensory box histidine kinase PhoR	-0.156528	9.40652	0.128552	0.229654	4941.5
SAUSA300_1639	phoP	alkaline phosphatase synthesis transcriptional regulatory protein PhoP	-0.806257	8.69386	5.72937e-11	5.93814e-10	3576
SAUSA300_1640	icd	isocitrate dehydrogenase, NADP-dependent	-4.67681	6.48222	1.65911e-66	1.11771e-64	1140.5
SAUSA300_1641	gltA	citrate synthase II	-1.596	8.78221	1.39849e-28	3.6532e-27	4520
SAUSA300_1642	SAUSA300_1642	D-serine/D-alanine/glycine transporter	0.167261	9.34301	0.168943	0.282491	4167.5
SAUSA300_1643	SAUSA300_1643	pseudogene	0.282901	9.60455	0.000832905	0.00337379	4801
SAUSA300_1644	pyk	pyruvate kinase	-0.71159	5.53511	0.00435577	0.014444	374.5
SAUSA300_1645	pfkA	6-phosphofructokinase	3.52583	-1.20984	0.269536	0.406368	0
SAUSA300_1646	accA	acetyl-CoA carboxylase, carboxyl transferase, alpha subunit	3.01802	-1.30982	0.514889	0.653634	0
SAUSA300_1647	accD	acetyl-CoA carboxylase, carboxyl transferase, beta subunit	2.19687	-1.41756	1	1	0
SAUSA300_1648	SAUSA300_1648	putative NADP-dependent malic enzyme	0.257669	8.95192	0.00559276	0.0177857	3059.5
SAUSA300_1649	dnaE	DNA polymerase III, alpha subunit	1.87108	-1.11604	0.401938	0.542753	0.5
SAUSA300_1650	SAUSA300_1650	conserved hypothetical protein	-3.23273	0.880559	4.82332e-06	3.14191e-05	16.5
SAUSA300_1651	SAUSA300_1651	CBS domain protein	0.0431422	9.40483	0.598212	0.718977	4575.5
SAUSA300_1652	SAUSA300_1652	conserved hypothetical protein	-0.122284	7.01173	0.461841	0.604454	921.5
SAUSA300_1653	SAUSA300_1653	conserved hypothetical protein	0.451562	7.95732	0.000179449	0.000860152	1432.5
SAUSA300_1654	SAUSA300_1654	proline dipeptidase	0.23541	8.70906	0.0624933	0.130067	2640
SAUSA300_1655	ald	alanine dehydrogenase	0.0435055	9.236	0.629445	0.744974	4014.5
SAUSA300_1656	SAUSA300_1656	universal stress protein family	-0.117779	6.11092	0.571136	0.696242	483
SAUSA300_1657	ackA	acetate kinase	-3.78476	2.11714	8.00161e-12	8.90614e-11	47
SAUSA300_1658	SAUSA300_1658	conserved hypothetical protein	-1.2884	6.83304	6.83117e-13	8.13386e-12	1090
SAUSA300_1659	tpx	thiol peroxidase	-0.00278666	7.2186	0.992462	1	1007.5
SAUSA300_1660	SAUSA300_1660	putative membrane protein	0.177966	9.35235	0.0626898	0.130159	4124.5
SAUSA300_1661	thiI	thiamine biosynthesis protein ThiI	-0.195786	8.98519	0.107996	0.200486	3660.5
SAUSA300_1662	SAUSA300_1662	aminotransferase, class V	0.109794	9.51025	0.343619	0.481217	4770.5
SAUSA300_1663	SAUSA300_1663	conserved hypothetical protein	0.0589155	7.06574	0.741607	0.837456	882
SAUSA300_1664	ezrA	septation ring formation regulator EzrA	-7.34495	3.24994	3.43221e-34	1.11221e-32	107
SAUSA300_1665	SAUSA300_1665	conserved hypothetical protein	0.266657	7.84262	0.0764357	0.152633	1437.5
SAUSA300_1667	SAUSA300_1667	putative glycerophosphoryl diester phosphodiesterase	0.205493	8.74414	0.0388615	0.0891448	2736.5
SAUSA300_1668	SAUSA300_1668	OsmC/Ohr family protein	0.594239	7.1152	0.0041936	0.0139969	787.5
SAUSA300_1669	SAUSA300_1669	aminotransferase, class V	-0.148319	8.77524	0.274054	0.410519	3141.5
SAUSA300_1670	serA	D-3-phosphoglycerate dehydrogenase	-0.0818998	9.17394	0.433929	0.575872	4071
SAUSA300_1671	SAUSA300_1671	conserved hypothetical protein	-0.351375	8.9796	0.0100073	0.0289988	3861.5
SAUSA300_1672	nagE	phosphotransferase system, N-acetylglucosamine-specific IIBC component	0.291482	9.80583	0.000382118	0.00167791	5475
SAUSA300_1673	SAUSA300_1673	1-acyl-sn-glycerol-3-phosphate acyltransferases	2.19673	-1.41756	1	1	0
SAUSA300_1674	SAUSA300_1674	putative serine protease HtrA	-0.462749	7.89415	0.0080285	0.024237	1866.5
SAUSA300_1675	tyrS	tyrosyl-tRNA synthetase	3.53581	-1.20947	0.144231	0.251177	0
SAUSA300_1676	sgtA	probable transglycosylase	0.288142	9.48966	0.00121219	0.00468764	4462
SAUSA300_1677	SAUSA300_1677	cell wall surface anchor family protein	0.148038	9.97605	0.103076	0.19275	6614
SAUSA300_1678	fhs	formate-tetrahydrofolate ligase	-0.379169	9.04852	0.00394579	0.0133086	4080
SAUSA300_1679	acsA	acetyl-coenzyme A synthetase	0.199393	9.73673	0.0173081	0.0457262	5400.5
SAUSA300_1680	acuA	acetoin utilization protein AcuA	-0.0980356	7.25549	0.537753	0.666334	1078.5
SAUSA300_1681	acuC	acetoin utilization protein AcuC	0.218847	9.3275	0.00731625	0.0223771	4057.5
SAUSA300_1682	ccpA	catabolite control protein A	-3.90564	6.10614	5.86829e-19	9.63002e-18	865.5
SAUSA300_1683	SAUSA300_1683	chorismate mutase/phospho-2-dehydro-3-deoxyheptonate aldolase	-4.88844	5.91962	9.15528e-17	1.25334e-15	755.5
SAUSA300_1684	SAUSA300_1684	conserved hypothetical protein	-0.0530118	8.30822	0.631288	0.746321	2206.5
SAUSA300_1685	SAUSA300_1685	conserved hypothetical protein	-0.72679	3.42829	0.0138007	0.0377859	89
SAUSA300_1686	murC	UDP-N-acetylmuramate--alanine ligase	-3.14908	0.442145	0.000669387	0.00277736	9.5
SAUSA300_1687	SAUSA300_1687	FtsK/SpoIIIE family protein	-1.31913	8.72498	6.36609e-19	1.03804e-17	4140
SAUSA300_1688	SAUSA300_1688	phenylalanyl-tRNA synthetase (beta subunit)	-1.32562	6.58728	3.80188e-08	3.18066e-07	929
SAUSA300_1689	SAUSA300_1689	conserved hypothetical protein	-1.86666	7.67911	4.26201e-22	7.96405e-21	2194.5
SAUSA300_1690	SAUSA300_1690	putative thioredoxin	0.287292	7.10038	0.130522	0.231718	842.5
SAUSA300_1691	SAUSA300_1691	glutamyl-aminopeptidase	0.0867548	9.37344	0.309473	0.444336	4419
SAUSA300_1692	SAUSA300_1692	conserved hypothetical protein	-1.43636	5.80271	0.000109323	0.000556398	540.5
SAUSA300_1693	SAUSA300_1693	conserved hypothetical protein	0.139503	8.87256	0.132311	0.234243	3047.5
SAUSA300_1694	trmB	tRNA (guanine-N(7)-)-methyltransferase	-0.134407	7.08501	0.428349	0.570241	974
SAUSA300_1695	SAUSA300_1695	conserved hypothetical protein	-3.92204	0.351568	5.68922e-05	0.000315595	9.5
SAUSA300_1696	dat	D-alanine aminotransferase	0.128718	8.71142	0.210845	0.335049	2760
SAUSA300_1697	SAUSA300_1697	Peptidase family M20/M25/M40	-0.557709	8.48986	2.97611e-08	2.5062e-07	2922
SAUSA300_1698	SAUSA300_1698	conserved hypothetical protein	-0.0456062	7.47221	0.768654	0.860409	1221
SAUSA300_1699	SAUSA300_1699	pseudouridine synthase, family 1	0.091025	8.85443	0.332098	0.467899	3070
SAUSA300_1700	SAUSA300_1700	polysaccharide biosynthesis protein	1.00095	-0.864996	0.778019	0.867785	1.5
SAUSA300_1701	SAUSA300_1701	conserved hypothetical protein	0.0921234	9.29901	0.362569	0.500365	4148
SAUSA300_1702	SAUSA300_1702	cell wall surface anchor family protein	0.158027	11.4185	0.0504163	0.109563	17681.5
SAUSA300_1703	SAUSA300_1703	rhodanese-like domain protein	-0.000801384	6.73109	0.998955	1	731
SAUSA300_1704	leuS	leucyl-tRNA synthetase	-2.85986	-0.321578	0.0219328	0.0559243	4.5
SAUSA300_1705	SAUSA300_1705	putative drug transporter	0.0514444	9.46707	0.549735	0.677574	4744
SAUSA300_1706	SAUSA300_1706	conserved hypothetical protein	-0.0383763	9.0882	0.706663	0.811236	3723.5
SAUSA300_1707	SAUSA300_1707	conserved hypothetical protein	0.184873	8.71075	0.0889581	0.171356	2694.5
SAUSA300_1708	rot	staphylococcal accessory regulator Rot	-1.11199	7.5976	0.0125561	0.0352066	1798
SAUSA300_1709	SAUSA300_1709	pseudogene	0.271953	8.68127	0.0066134	0.0204967	2561.5
SAUSA300_1710	SAUSA300_1710	putative lysophospholipase	-0.286764	7.72794	0.0951519	0.180972	1576.5
SAUSA300_1711	putA	proline dehydrogenase	-0.00621562	9.56236	0.944742	0.984347	5190.5
SAUSA300_1712	ribH	riboflavin synthase, beta subunit	0.35405	7.63448	0.0228654	0.058071	1199
SAUSA300_1713	ribBA	riboflavin biosynthesis protein	0.0665257	8.77233	0.499508	0.643339	2920
SAUSA300_1714	ribE	riboflavin synthase, alpha subunit	0.14931	7.69558	0.322744	0.456731	1322
SAUSA300_1715	ribD	riboflavin biosynthesis protein	0.0845743	8.86651	0.42545	0.566971	3077
SAUSA300_1716	SAUSA300_1716	conserved hypothetical protein	0.355634	11.2735	2.24694e-05	0.000132234	14832
SAUSA300_1717	arsR	arsenical resistance operon repressor	0.164615	8.20221	0.151863	0.261798	1881.5
SAUSA300_1718	arsB	aresenical pump membrane protein	0.302723	9.66747	0.000196633	0.000932184	4980
SAUSA300_1719	arsC	arsenate reductase	0.0719681	7.79473	0.597301	0.71822	1476.5
SAUSA300_1720	SAUSA300_1720	conserved hypothetical protein	-8.25764	4.87098	8.2756e-51	4.23711e-49	352
SAUSA300_1721	SAUSA300_1721	conserved hypothetical protein	-0.181235	6.17815	0.436277	0.578688	521
SAUSA300_1722	SAUSA300_1722	conserved hypothetical protein	0.218921	8.55811	0.0421931	0.0950829	2378
SAUSA300_1723	SAUSA300_1723	conserved hypothetical protein	0.457704	8.21749	5.20728e-05	0.000290428	1716.5
SAUSA300_1724	SAUSA300_1724	abortive infection protein family	0.549514	8.55989	9.27452e-08	7.46628e-07	2097
SAUSA300_1725	SAUSA300_1725	transaldolase	0.0239041	8.29066	0.852447	0.923905	2087.5
SAUSA300_1726	SAUSA300_1726	crcB family protein	-0.0996002	6.46553	0.615278	0.732269	616
SAUSA300_1727	SAUSA300_1727	pseudogene	0.308023	9.45973	0.000292936	0.0013226	4309.5
SAUSA300_1728	SAUSA300_1728	oxidoreductase, aldo/keto reductase family	0.0372169	8.32233	0.727027	0.825652	2152
SAUSA300_1729	SAUSA300_1729	conserved hypothetical protein	-3.07975	3.92396	1.40662e-20	2.48341e-19	169.5
SAUSA300_1730	metK	S-adenosylmethionine synthetase	0.614091	-1.11969	1	1	0.5
SAUSA300_1731	pckA	phosphoenolpyruvate carboxykinase (ATP)	-0.9606	8.35292	1.95364e-18	3.04958e-17	2931
SAUSA300_1732	SAUSA300_1732	putative transposase	0.441923	8.31918	6.50753e-05	0.000349253	1853
SAUSA300_1733	SAUSA300_1733	conserved hypothetical protein	-0.217984	8.06423	0.0900145	0.173131	1940.5
SAUSA300_1734	SAUSA300_1734	conserved hypothetical protein	0.0693444	7.49093	0.652674	0.764967	1199.5
SAUSA300_1735	menC	O-succinylbenzoic acid synthetase	-4.24833	7.14035	1.33404e-23	2.75415e-22	282
SAUSA300_1736	SAUSA300_1736	conserved hypothetical protein	-0.0174639	5.35511	0.943636	0.984347	1762
SAUSA300_1737	menE	O-succinylbenzoate-CoA ligase	-7.00819	7.70185	1.14089e-177	3.65085e-175	2769
SAUSA300_1738	SAUSA300_1738	putative lipoprotein	0.282675	8.85401	0.005647	0.0179137	2864.5
SAUSA300_1739	SAUSA300_1739	conserved hypothetical protein	0.230249	8.10273	0.0788524	0.155878	1735.5
SAUSA300_1740	SAUSA300_1740	conserved hypothetical protein	0.155321	8.27929	0.201367	0.323044	1995
SAUSA300_1741	SAUSA300_1741	putative lipoprotein	0.40109	5.9792	0.065956	0.135511	382
SAUSA300_1742	SAUSA300_1742	conserved hypothetical protein	0.435511	7.24573	0.0121876	0.0344374	882
SAUSA300_1743	SAUSA300_1743	conserved hypothetical protein	0.207283	7.20646	0.194366	0.315121	941.5
SAUSA300_1744	SAUSA300_1744	conserved hypothetical protein	0.383638	8.42177	0.00037391	0.00164752	2016.5
SAUSA300_1745	SAUSA300_1745	conserved hypothetical protein	0.5403	8.77536	1.06211e-06	7.46977e-06	2485
SAUSA300_1746	SAUSA300_1746	conserved hypothetical protein	-0.0514099	3.87684	0.872896	0.935376	100.5
SAUSA300_1747	SAUSA300_1747	conserved hypothetical protein	0.248554	8.15993	0.0668868	0.137094	1771.5
SAUSA300_1748	SAUSA300_1748	pseudogene	0.146723	6.11724	0.4799	0.623943	444.5
SAUSA300_1749	SAUSA300_1749	conserved hypothetical protein	0.715299	6.67217	0.000165351	0.000803224	536.5
SAUSA300_1750	SAUSA300_1750	conserved hypothetical protein	0.314988	11.3279	0.000104026	0.000533681	15639.5
SAUSA300_1751	hsdS	type I restriction-modification enzyme, S subunit	0.278786	9.30476	0.000575342	0.00244664	3906
SAUSA300_1752	hsdM	type I restriction-modification system, M subunit	-0.0695774	9.72461	0.393505	0.534699	5912.5
SAUSA300_1753	splF	serine protease SplF	0.370101	8.21106	0.00106886	0.00417752	1767
SAUSA300_1754	splE	serine protease SplE	0.304289	8.3384	0.00460954	0.0150901	1973
SAUSA300_1755	splD	serine protease SplD	0.361354	8.47678	0.00386863	0.0130828	2165.5
SAUSA300_1756	splC	serine protease SplC	0.393669	7.97328	0.00153494	0.0057635	1490
SAUSA300_1757	splB	serine protease SplB	0.363021	7.98797	0.00543362	0.0173442	1496
SAUSA300_1758	splA	serine protease SplA	0.306482	7.18981	0.0677254	0.138149	886
SAUSA300_1759	SAUSA300_1759	conserved hypothetical protein	0.645646	7.64587	1.49064e-05	9.0493e-05	1084
SAUSA300_1760	epiG	lantibiotic epidermin immunity protein F	0.213629	9.0321	0.0128462	0.0357848	3311.5
SAUSA300_1761	epiE	lantibiotic epidermin immunity protein F	0.22105	9.44831	0.0271747	0.0665714	4333.5
SAUSA300_1762	epiF	lantibiotic epidermin immunity protein F	0.303242	8.385	0.00515244	0.0165291	2028.5
SAUSA300_1763	epiP	lantibiotic epidermin leader peptide processing serine protease EpiP	0.314471	9.18592	0.000137962	0.000684465	3549
SAUSA300_1764	epiD	lantibiotic epidermin biosynthesis protein EpiD	0.362216	8.1523	0.00411416	0.0138037	1724
SAUSA300_1765	epiC	lantibiotic epidermin biosynthesis protein EpiC	0.38185	8.92219	2.46116e-05	0.000143521	2890
SAUSA300_1766	epiB	lantibiotic epidermin biosynthesis protein EpiB	0.349713	10.6468	2.11772e-05	0.000125964	9666.5
SAUSA300_1767	epiA	lantibiotic epidermin biosynthesis protein EpiA	0.37801	6.1374	0.0647029	0.133688	417.5
SAUSA300_1768	lukD	leukotoxin LukD	0.386271	8.75024	0.00010223	0.000526576	2570.5
SAUSA300_1769	lukE	leukotoxin LukE	0.19386	8.70802	0.0474139	0.104909	2677.5
SAUSA300_1770	SAUSA300_1770	conserved hypothetical protein	0.299188	8.7036	0.00590662	0.0185366	2533.5
SAUSA300_1771	SAUSA300_1771	conserved hypothetical protein	0.40045	8.76029	4.38937e-05	0.000248053	2535
SAUSA300_1772	SAUSA300_1772		1.07155	0.623977	0.0810905	0.159686	6
SAUSA300_1773	SAUSA300_1773		-1.04709	-1.03441	0.640539	0.754964	1
SAUSA300_1774	SAUSA300_1774		-0.206137	2.22164	0.726222	0.825546	32.5
SAUSA300_1775	SAUSA300_1775		-0.769839	1.94411	0.0946435	0.180542	32
SAUSA300_1776	SAUSA300_1776		3.53425	-1.20947	0.277456	0.413418	0
SAUSA300_1777	SAUSA300_1777		-0.601945	0.767439	0.497941	0.642181	12.5
SAUSA300_1778	SAUSA300_1778		-2.10218	2.5809	5.94175e-05	0.000325019	51.5
SAUSA300_1779	SAUSA300_1779		-2.361	-0.0484867	0.0375818	0.0866939	5
SAUSA300_1780	SAUSA300_1780	conserved hypothetical protein	0.295202	8.07916	0.0132012	0.0364956	1659
SAUSA300_1781	hemG	protoporphyrinogen oxidase	-1.41909	4.83317	0.00351135	0.0120014	286.5
SAUSA300_1782	hemH	ferrochelatase	-2.90812	4.05112	7.53222e-05	0.000400051	190.5
SAUSA300_1783	hemE	uroporphyrinogen decarboxylase	-2.34119	4.28265	6.38553e-06	4.08674e-05	199.5
SAUSA300_1784	SAUSA300_1784	signal transduction protein TRAP	-0.175136	7.59927	0.226542	0.354708	1392
SAUSA300_1785	SAUSA300_1785	putative ABC transporter protein EcsB	-3.17404	6.94928	1.80571e-62	1.18529e-60	1496
SAUSA300_1786	SAUSA300_1786	ABC transporter, ATP-binding protein EcsA	-2.95099	5.77064	5.58991e-24	1.17296e-22	643
SAUSA300_1787	SAUSA300_1787	HIT family protein	-0.884378	6.63793	2.84541e-05	0.00016443	887.5
SAUSA300_1788	SAUSA300_1788	conserved hypothetical protein	-0.313765	6.20081	0.102483	0.192127	554
SAUSA300_1789	SAUSA300_1789	conserved hypothetical protein	-0.211553	6.81017	0.446973	0.588304	826
SAUSA300_1790	prsA	foldase protein PrsA precursor	-0.76185	6.43679	0.000362534	0.00160015	721
SAUSA300_1791	cbf1	cmp-binding-factor 1	-6.79624	2.69109	1.13522e-16	1.54583e-15	80
SAUSA300_1792	SAUSA300_1792	conserved hypothetical protein	-2.43956	8.18013	1.22409e-12	1.43746e-11	3344
SAUSA300_1793	SAUSA300_1793	conserved hypothetical protein	-2.63035	7.69127	3.10806e-14	3.93893e-13	2359.5
SAUSA300_1794	SAUSA300_1794	conserved hypothetical protein	-0.160976	5.44898	0.503398	0.645964	316.5
SAUSA300_1795	SAUSA300_1795	conserved hypothetical protein	-0.300107	4.7974	0.316831	0.451106	214.5
SAUSA300_1796	SAUSA300_1796	conserved hypothetical protein	0.240981	9.44055	0.00485653	0.0157576	4352.5
SAUSA300_1797	SAUSA300_1797	conserved hypothetical protein	-1.1221	6.18004	0.000199806	0.000945476	665.5
SAUSA300_1798	SAUSA300_1798	DNA-binding response regulator	-0.0181116	7.98675	0.897224	0.955013	1775.5
SAUSA300_1799	SAUSA300_1799	putative sensor histidine kinase	-0.309592	8.82161	0.00168809	0.006218	3399.5
SAUSA300_1800	SAUSA300_1800	ribosomal large subunit pseudouridine synthase, RluD subfamily	-0.0943869	8.23339	0.43861	0.580627	2110
SAUSA300_1801	fumC	fumarate hydratase, class II	-1.09966	8.4856	7.03678e-21	1.25973e-19	3312.5
SAUSA300_1802	SAUSA300_1802	conserved hypothetical protein	-0.283199	7.95897	0.03759	0.0866939	1858
SAUSA300_1803	SAUSA300_1803	conserved hypothetical protein	0.233065	4.64071	0.399004	0.540222	149
SAUSA300_1804	SAUSA300_1804	conserved hypothetical protein	-0.254238	7.15438	0.142934	0.249768	1057.5
SAUSA300_1805	SAUSA300_1805	RNA methyltransferase	0.251224	7.68943	0.0743135	0.148976	1277
SAUSA300_1806	SAUSA300_1806	putative iron-sulfur cluster-binding protein	0.00989561	9.11956	0.907674	0.961876	3770
SAUSA300_1807	SAUSA300_1807	amino acid ABC transporter, ATP-binding protein	0.128932	8.30319	0.292694	0.426706	2058.5
SAUSA300_1808	SAUSA300_1808	amino acid ABC transporter, permease/substrate-binding protein	0.0649825	9.31983	0.46121	0.603938	4261
SAUSA300_1809	SAUSA300_1809	putative membrane protein	0.115305	9.10449	0.283278	0.418219	3646.5
SAUSA300_1810	SAUSA300_1810	IS1181, transposase	0.284717	9.59259	0.00092007	0.00365742	4776
SAUSA300_1811	SAUSA300_1811		3.51463	-1.21003	0.278029	0.413418	0
SAUSA300_1812	SAUSA300_1812		-0.0631509	3.77387	0.855826	0.926391	94.5
SAUSA300_1813	SAUSA300_1813		-0.661097	3.85999	0.0261081	0.0645765	113
SAUSA300_1815	SAUSA300_1815		-1.5716	-0.174178	0.110882	0.204361	4.5
SAUSA300_1816	SAUSA300_1816		2.18107	-1.41793	1	1	0
SAUSA300_1818	SAUSA300_1818		-1.1406	-0.169298	0.188301	0.307038	5
SAUSA300_1819	SAUSA300_1819		-1.39419	2.73069	0.00230154	0.00819462	54.5
SAUSA300_1820	SAUSA300_1820		1.49322	0.105656	0.0714722	0.144411	3.5
SAUSA300_1821	SAUSA300_1821		-2.28304	1.56783	1.69732e-05	0.000102239	25
SAUSA300_1822	SAUSA300_1822		-4.37785	-0.729296	0.012873	0.0358206	3.5
SAUSA300_1823	SAUSA300_1823		-2.45205	-0.00596405	0.0144806	0.039311	5.5
SAUSA300_1824	SAUSA300_1824		-2.02206	1.60648	0.000201315	0.000949112	24.5
SAUSA300_1825	SAUSA300_1825		0.0501675	0.493121	1	1	6.5
SAUSA300_1827	SAUSA300_1827		-3.87815	1.37734	1.36715e-08	1.18641e-07	27
SAUSA300_1828	SAUSA300_1828		-1.0239	0.976118	0.208858	0.332511	17.5
SAUSA300_1829	SAUSA300_1829		0.550952	1.34562	0.357162	0.495306	14.5
SAUSA300_1830	SAUSA300_1830		-1.19377	0.0129727	0.217559	0.343585	7.5
SAUSA300_1831	SAUSA300_1831		2.17096	-1.41812	1	1	0
SAUSA300_1832	SAUSA300_1832		-2.56928	3.06783	4.91657e-10	4.74959e-09	79.5
SAUSA300_1834	SAUSA300_1834		-6.22396	0.387874	2.57465e-06	1.7345e-05	11.5
SAUSA300_1835	SAUSA300_1835		-1.52143	2.67305	1.24967e-05	7.8219e-05	59
SAUSA300_1836	SAUSA300_1836		-2.17732	2.94433	9.33312e-09	8.18246e-08	71.5
SAUSA300_1837	rrfC		-1.41527	3.753	1.63975e-07	1.28372e-06	123
SAUSA300_1838	rrlC		-2.44441	5.61614	6.19676e-21	1.11716e-19	529
SAUSA300_1839	SAUSA300_1839		-1.73325	1.03714	0.0693435	0.141112	21
SAUSA300_1840	SAUSA300_1840		-2.71706	1.81894	5.95863e-05	0.000325247	29.5
SAUSA300_1841	rrsC		-2.32306	6.04525	5.0529e-23	9.79956e-22	715.5
SAUSA300_1842	SAUSA300_1842	transcriptional regulator, Fur family	-3.18762	6.50613	1.01773e-29	2.83195e-28	1088.5
SAUSA300_1843	SAUSA300_1843	D-isomer specific 2-hydroxyacid dehydrogenase family protein	0.280875	10.2453	0.000840055	0.00339738	7502.5
SAUSA300_1844	SAUSA300_1844	bacterioferritin comigratory protein	0.322268	8.77428	0.00148047	0.00558175	2680.5
SAUSA300_1845	hemL	glutamate-1-semialdehyde-2,1-aminomutase	-0.833305	6.7193	2.08559e-05	0.000124455	912.5
SAUSA300_1846	SAUSA300_1846	conserved hypothetical protein	0.0758625	10.1588	0.432965	0.57519	7674.5
SAUSA300_1847	SAUSA300_1847	conserved hypothetical protein	0.340892	9.64189	0.000157923	0.000773834	4824.5
SAUSA300_1848	SAUSA300_1848	conserved hypothetical protein	-3.97151	1.83086	1.33713e-11	1.45045e-10	33.5
SAUSA300_1849	mutY	A/G-specific adenine glycosylase	-0.375056	8.67354	0.000295879	0.00133354	3128.5
SAUSA300_1850	SAUSA300_1850	conserved hypothetical protein	-0.286898	8.58386	0.00524948	0.0168126	2880
SAUSA300_1851	SAUSA300_1851	putative membrane protein	0.138487	9.09007	0.213612	0.338604	3552.5
SAUSA300_1852	SAUSA300_1852	putative ABC transporter, ATP-binding protein	0.19261	9.73036	0.0315121	0.0751693	5422
SAUSA300_1853	SAUSA300_1853	conserved hypothetical protein	0.208522	6.68958	0.268537	0.405339	661.5
SAUSA300_1854	SAUSA300_1854	regulatory protein RecX	-0.628602	6.25383	0.0028653	0.0100071	622.5
SAUSA300_1855	sgtB	monofunctional glycosyltransferase	-2.02821	6.70406	8.09199e-07	5.85183e-06	1125.5
SAUSA300_1856	SAUSA300_1856	conserved hypothetical protein	-0.00763921	7.87627	0.96134	0.99758	1596.5
SAUSA300_1857	SAUSA300_1857	conserved hypothetical protein	0.122634	6.55162	0.543692	0.671743	599
SAUSA300_1858	SAUSA300_1858	conserved hypothetical protein	0.207553	9.26398	0.0213779	0.0546183	3895.5
SAUSA300_1859	SAUSA300_1859	conserved hypothetical protein	-0.0074806	8.40567	0.944411	0.984347	2328.5
SAUSA300_1860	pepS	aminopeptidase PepS	0.122751	9.37906	0.152476	0.262148	4391
SAUSA300_1861	SAUSA300_1861	conserved hypothetical protein	0.28611	7.80712	0.0327746	0.0776161	1371.5
SAUSA300_1862	SAUSA300_1862	conserved hypothetical protein	-0.167176	6.94145	0.350961	0.488029	895
SAUSA300_1863	SAUSA300_1863	conserved hypothetical protein	-2.93477	0.667436	8.18888e-05	0.000431349	13
SAUSA300_1864	SAUSA300_1864	putative membrane protein	0.219673	9.76582	0.00741308	0.0226192	5458.5
SAUSA300_1865	vraR	DNA-binding response regulator	-0.143236	7.95283	0.302577	0.436392	1772
SAUSA300_1866	vraS	two-component sensor histidine kinase	0.130913	8.8225	0.308971	0.443864	3005
SAUSA300_1867	SAUSA300_1867	conserved hypothetical protein	-0.0228538	8.35364	0.846179	0.919838	2255
SAUSA300_1868	SAUSA300_1868	conserved hypothetical protein	0.384739	7.92228	0.00300908	0.0104098	1455
SAUSA300_1869	map	methionine aminopeptidase	3.57549	-1.20835	0.153762	0.263474	0
SAUSA300_1870	SAUSA300_1870	conserved hypothetical protein	0.271212	8.95793	0.0128975	0.0358497	3106
SAUSA300_1871	SAUSA300_1871	conserved hypothetical protein	0.23487	7.43768	0.119428	0.216679	1091.5
SAUSA300_1873	SAUSA300_1873	Mur ligase family protein	-3.66898	-1.03029	0.0954064	0.181187	2.5
SAUSA300_1874	SAUSA300_1874	ferritins family protein	-0.347778	7.15783	0.0604776	0.127008	1085
SAUSA300_1875	SAUSA300_1875	exonuclease	0.0903664	8.10057	0.502292	0.645192	1816.5
SAUSA300_1876	SAUSA300_1876	DNA polymerase IV	0.308794	8.58429	0.0164864	0.0438723	2353
SAUSA300_1877	SAUSA300_1877	conserved hypothetical protein	0.345065	8.08499	0.00856044	0.0255714	1658.5
SAUSA300_1878	rumA	RNA methyltransferase, TrmA family	0.257154	9.65188	0.00488745	0.015836	5029
SAUSA300_1879	SAUSA300_1879	conserved hypothetical protein	-0.751445	-1.11702	0.646692	0.759418	1.5
SAUSA300_1880	gatB	Aspartyl/glutamyl-tRNA amidotransferase subunit B	-2.97513	0.712014	8.69677e-05	0.000457161	12.5
SAUSA300_1881	gatA	Aspartyl/glutamyl-tRNA amidotransferase subunit A	0.582134	-0.197575	0.765471	0.857595	4.5
SAUSA300_1883	putP	high affinity proline permease	0.137484	9.87389	0.0926203	0.177609	6122.5
SAUSA300_1884	SAUSA300_1884	CamS sex pheromone cAM373 precursor	-0.344408	6.95658	0.0808203	0.159462	943
SAUSA300_1885	ligA	DNA ligase	-1.95864	-0.315553	0.0559225	0.1197	5
SAUSA300_1886	pcrA	ATP-dependent DNA helicase, PcrA	-1.63438	2.64704	9.03391e-05	0.000470057	57
SAUSA300_1887	pcrB	geranylgeranylglyceryl phosphate synthase family protein, PcrB	0.216407	8.82642	0.0608757	0.127437	2880.5
SAUSA300_1888	SAUSA300_1888	conserved hypothetical protein	-0.75701	6.62466	0.000157923	0.000773834	840.5
SAUSA300_1889	purB	adenylosuccinate lyase	-6.50662	8.14338	9.46556e-241	4.84636e-238	3768.5
SAUSA300_1890	SAUSA300_1890	staphopain A	0.305042	9.7555	0.000313731	0.00140166	5295
SAUSA300_1891	SAUSA300_1891	conserved hypothetical protein	0.0317404	5.92507	0.876414	0.936793	410
SAUSA300_1892	SAUSA300_1892	conserved hypothetical protein	0.0452989	9.33485	0.59241	0.715889	4349
SAUSA300_1893	nadE	NH(3)-dependent NAD+ synthetase	3.0392	-1.30926	0.517721	0.653634	0
SAUSA300_1894	SAUSA300_1894	nicotinate phosphoribosyltransferase	3.01799	-1.30982	0.51475	0.653634	0
SAUSA300_1895	SAUSA300_1895	nitric oxide synthase oxygenase	-1.0956	9.51327	3.50194e-31	1.0547e-29	6815
SAUSA300_1896	pheA	prephenate dehydratase	0.113678	8.79059	0.232969	0.361939	2893
SAUSA300_1897	SAUSA300_1897	sodium-dependent transporter	0.0422837	9.59304	0.626678	0.742042	5222.5
SAUSA300_1898	SAUSA300_1898	conserved hypothetical protein	0.214428	9.63295	0.0170486	0.0451339	5048
SAUSA300_1899	SAUSA300_1899	conserved hypothetical protein	-4.86532	7.66412	6.84235e-77	5.83881e-75	2651.5
SAUSA300_1900	ppaC	manganese-dependent inorganic pyrophosphatase	3.01796	-1.30982	0.514623	0.653634	0
SAUSA300_1901	aldA2	aldehyde dehydrogenase	0.355897	9.25812	0.000105307	0.000538096	3697
SAUSA300_1902	SAUSA300_1902	conserved hypothetical protein	-6.3492	3.07783	2.66811e-26	6.26639e-25	101
SAUSA300_1903	SAUSA300_1903	conserved hypothetical protein	0.408828	7.65027	0.0200612	0.051911	1203.5
SAUSA300_1904	SAUSA300_1904	conserved hypothetical protein	-0.531427	5.93728	0.0345129	0.0808353	475.5
SAUSA300_1905	SAUSA300_1905	conserved hypothetical protein	0.266113	9.523	0.00359052	0.0122068	4566
SAUSA300_1906	SAUSA300_1906	conserved hypothetical protein	0.286474	9.04121	0.0247871	0.0619676	3254
SAUSA300_1907	SAUSA300_1907	conserved hypothetical protein	0.259556	8.31223	0.0246095	0.0616442	1955
SAUSA300_1908	SAUSA300_1908	conserved hypothetical protein	0.0750596	8.4171	0.535592	0.664479	2283
SAUSA300_1909	SAUSA300_1909	conserved hypothetical protein	0.155039	7.75947	0.278712	0.413418	1417.5
SAUSA300_1910	SAUSA300_1910	putative membrane protein	-3.57626	4.67931	4.47167e-30	1.25796e-28	292.5
SAUSA300_1911	SAUSA300_1911	ABC transporter, ATP-binding protein	-3.15986	3.59576	8.69942e-19	1.40066e-17	135
SAUSA300_1912	SAUSA300_1912	putative membrane protein	0.266145	9.33823	0.00144944	0.00548899	3993
SAUSA300_1913	SAUSA300_1913	ABC transporter, ATP-binding protein	0.198481	8.47992	0.0651827	0.134138	2273
SAUSA300_1914	SAUSA300_1914	GntR family regulatory protein	-0.956396	3.53891	0.000598822	0.00253245	99.5
SAUSA300_1915	SAUSA300_1915	conserved hypothetical protein	0.203412	7.16668	0.2943	0.428073	907
SAUSA300_1916	SAUSA300_1916	aminotransferase	-6.08126	8.35772	5.94534959215642e-310	7.61005e-307	4344.5
SAUSA300_1917	map	pseudogene	0.343014	10.2341	7.02977e-05	0.000375704	7296.5
SAUSA300_1918	SAUSA300_1918	truncated beta-hemolysin	0.223301	6.95309	0.200172	0.32229	776
SAUSA300_1919	SAUSA300_1919	conserved hypothetical protein	0.450961	7.58344	0.009977	0.0289807	1124.5
SAUSA300_1920	chs	chemotaxis-inhibiting protein CHIPS	0.57831	7.99847	4.02941e-06	2.67235e-05	1392
SAUSA300_1921	SAUSA300_1921	truncated amidase	0.239694	8.05826	0.0596617	0.125783	1653.5
SAUSA300_1922	sak	staphylokinase precursor	0.153343	8.00619	0.285847	0.420182	1655
SAUSA300_1923	SAUSA300_1923	autolysin	0.226673	9.23377	0.0167051	0.044316	3787
SAUSA300_1924	SAUSA300_1924	holin	0.318753	6.82584	0.102858	0.192482	708.5
SAUSA300_1925	SAUSA300_1925	phiPVL ORF17-like protein	0.373276	6.95533	0.0243733	0.0612923	734.5
SAUSA300_1926	SAUSA300_1926	phi77 ORF044-like protein	0.285977	6.98432	0.0888786	0.171332	782
SAUSA300_1927	SAUSA300_1927	phi77 ORF109-like protein	0.350417	6.67641	0.0736016	0.147665	616
SAUSA300_1928	SAUSA300_1928	phi77 ORF002-like protein, phage minor structural protein	0.157293	11.1448	0.061918	0.12908	14537.5
SAUSA300_1929	SAUSA300_1929	phi77 ORF004-like protein, putative phage tail component	0.164495	10.007	0.0471095	0.10456	6622
SAUSA300_1930	SAUSA300_1930	phi77 ORF001-like protein, phage tail tape measure protein	0.178005	10.9034	0.027775	0.0679122	12287.5
SAUSA300_1931	SAUSA300_1931	phi77 ORF100-like protein	0.35927	5.75022	0.109012	0.201786	326.5
SAUSA300_1932	SAUSA300_1932	conserved hypothetical phage protein	-0.0390354	6.85344	0.829975	0.907619	793
SAUSA300_1933	SAUSA300_1933	hypothetical phage protein	0.371234	6.74388	0.0626555	0.130159	650.5
SAUSA300_1934	SAUSA300_1934	phi77 ORF020-like protein, phage major tail protein	0.0170307	8.29471	0.891248	0.950269	2095
SAUSA300_1935	SAUSA300_1935	phi77 ORF029-like protein	0.064229	7.18855	0.69543	0.801937	972.5
SAUSA300_1936	SAUSA300_1936	conserved hypothetical phage protein	0.191126	7.85521	0.171425	0.285709	1495
SAUSA300_1937	SAUSA300_1937	phi77 ORF045-like protein	0.207169	6.91912	0.238637	0.369052	780
SAUSA300_1938	SAUSA300_1938	phi77 ORF006-like protein, putative capsid protein	0.115639	8.88692	0.262013	0.397837	3085.5
SAUSA300_1939	SAUSA300_1939	phi77 ORF015-like protein, putative protease	0.00148432	8.02702	0.991415	1	1786
SAUSA300_1940	SAUSA300_1940	phage portal protein	0.208211	9.85081	0.00987567	0.0287619	5847
SAUSA300_1941	SAUSA300_1941	phi77 ORF003-like protein, phage terminase, large subunit	0.269186	10.0557	0.000699035	0.00288634	6617
SAUSA300_1942	SAUSA300_1942	conserved hypothetical phage protein	0.157855	8.37904	0.132003	0.233859	2144
SAUSA300_1943	SAUSA300_1943	phi77 ORF040-like protein	-0.300795	7.84196	0.0343232	0.0804646	1718.5
SAUSA300_1944	SAUSA300_1944	phi77 ORF026-like protein, putative phage transcriptional activator	0.132514	8.27741	0.278176	0.413418	2009
SAUSA300_1945	SAUSA300_1945	phi77 ORF071-like protein	0.312202	7.61684	0.0237073	0.0598526	1197.5
SAUSA300_1946	SAUSA300_1946	phiPVL ORF057-like protein, transcriptional activator RinB	-0.0168785	7.95565	0.898304	0.955405	1685.5
SAUSA300_1947	SAUSA300_1947	phi77 ORF031-like protein	0.104202	8.32634	0.405613	0.54651	2085.5
SAUSA300_1948	SAUSA300_1948	phi77 ORF069-like protein	0.098965	7.00961	0.568482	0.694151	837
SAUSA300_1949	dut	dUTP diphosphatase	0.0170044	8.32344	0.88108	0.940603	2168
SAUSA300_1950	SAUSA300_1950	conserved hypothetical phage protein	0.460659	6.57232	0.0199135	0.0517024	552
SAUSA300_1951	SAUSA300_1951	phiPVL ORF052-like protein	-0.174584	6.04747	0.423569	0.565938	473.5
SAUSA300_1952	SAUSA300_1952	phiPV083 ORF027-like protein	-0.171187	8.11702	0.143983	0.251088	1997.5
SAUSA300_1953	SAUSA300_1953	phiPVL ORF051-like protein	-0.195551	7.30157	0.292526	0.426706	1123
SAUSA300_1954	SAUSA300_1954	phiPVL ORF050-like protein	0.259122	6.62679	0.239937	0.370246	630
SAUSA300_1955	SAUSA300_1955	putative endodeoxyribonuclease RusA	-0.341189	8.07368	0.00430469	0.0143117	2049.5
SAUSA300_1956	SAUSA300_1956	conserved hypothetical phage protein	-0.106527	6.57419	0.606353	0.726285	682
SAUSA300_1957	SAUSA300_1957	phiPVL ORF046-like protein	-0.122676	7.26553	0.474564	0.619207	1084
SAUSA300_1958	SAUSA300_1958	Single-strand binding protein	0.0511055	6.74957	0.809823	0.893983	715.5
SAUSA300_1959	SAUSA300_1959	phiPVL ORF044-like protein	-0.241844	7.24648	0.133565	0.236137	1107
SAUSA300_1960	SAUSA300_1960	putative phage-related DNA recombination protein	0.275438	7.34695	0.076524	0.152672	995.5
SAUSA300_1961	SAUSA300_1961	phiPVL ORF41-like protein	0.0327659	8.22982	0.821384	0.903367	1990
SAUSA300_1962	SAUSA300_1962	phiPVL ORF39-like protein	-0.933136	5.2081	0.000958965	0.0037885	327.5
SAUSA300_1963	SAUSA300_1963	conserved hypothetical phage protein	-3.32239	1.24018	1.35928e-05	8.38495e-05	25
SAUSA300_1964	SAUSA300_1964	conserved hypothetical phage protein	-0.929767	4.48169	0.00558369	0.0177789	196.5
SAUSA300_1965	SAUSA300_1965	conserved hypothetical phage protein	-0.458017	5.80429	0.0252844	0.0629652	434.5
SAUSA300_1966	SAUSA300_1966	phi77 ORF014-like protein, phage anti-repressor protein	-2.2341	5.66857	1.22851e-14	1.5804e-13	558.5
SAUSA300_1967	SAUSA300_1967	conserved hypothetical phage protein	-2.62345	4.34297	9.36692e-10	8.81592e-09	206
SAUSA300_1968	SAUSA300_1968	putative phage transcriptional regulator	0.457936	7.02271	0.00806293	0.0243122	763.5
SAUSA300_1969	SAUSA300_1969	phi77 ORF011-like protein, phage transcriptional repressor	-0.585869	5.44049	0.00602248	0.0188479	345
SAUSA300_1970	SAUSA300_1970	putative exonuclease	0.380183	9.58602	9.50653e-05	0.000492646	4599
SAUSA300_1971	SAUSA300_1971	phi77 ORF017-like protein	0.153689	8.24776	0.188695	0.307477	1974
SAUSA300_1972	int	integrase	0.288041	9.82398	0.000476572	0.0020784	5573.5
SAUSA300_1973	SAUSA300_1973	truncated beta-hemolysin	0.148553	9.3052	0.0976785	0.18509	4127.5
SAUSA300_1974	SAUSA300_1974	Leukocidin/Hemolysin toxin family protein	0.319556	9.23983	0.000179758	0.000860152	3698
SAUSA300_1975	SAUSA300_1975	Aerolysin/Leukocidin family protein	0.354906	9.19332	5.81741e-05	0.000319203	3522.5
SAUSA300_1976	SAUSA300_1976	probable succinyl-diaminopimelate desuccinylase	0.112951	9.06791	0.191988	0.312057	3506
SAUSA300_1977	SAUSA300_1977	conserved hypothetical protein	0.373011	8.99644	0.000616008	0.00258098	3073.5
SAUSA300_1978	SAUSA300_1978	ferric hydroxamate receptor	0.443749	9.66186	7.39846e-08	6.01272e-07	4676.5
SAUSA300_1979	SAUSA300_1979	cation transport family protein	0.197793	9.98839	0.0136205	0.0374526	6472
SAUSA300_1980	SAUSA300_1980	acetyltransferase, GNAT family	0.260355	8.42362	0.0126118	0.0352853	2128
SAUSA300_1981	SAUSA300_1981	phage terminase family protein	0.264867	8.87415	0.00832869	0.0249958	2910
SAUSA300_1982	groL	60 kDa chaperonin	3.91439	-1.11555	0.078131	0.154931	0
SAUSA300_1983	groES	10 kDa chaperonin	2.19664	-1.41756	1	1	0
SAUSA300_1984	SAUSA300_1984	putative membrane protein	-0.192869	8.83409	0.0930718	0.178341	3311.5
SAUSA300_1985	sdrH	serine-aspartate repeat family protein, SdrH	0.0673939	8.50696	0.566931	0.693096	2443
SAUSA300_1986	SAUSA300_1986	nitroreductase family protein	0.265208	8.02183	0.0334674	0.0788193	1616.5
SAUSA300_1987	SAUSA300_1987	hydrolase, carbon-nitrogen family	0.252362	8.74316	0.0147747	0.039841	2703
SAUSA300_1988	SAUSA300_1988	delta-hemolysin precursor	0.395891	1.87095	0.691473	0.798093	24
SAUSA300_1989	agrB	accessory gene regulator protein B	-0.182545	8.88682	0.0953227	0.181163	3422.5
SAUSA300_1990	agrD	accessory gene regulator protein D	-0.0804942	6.66652	0.669049	0.777822	719
SAUSA300_1991	agrC	accessory gene regulator protein C	-0.380996	11.5511	0.000220119	0.00102084	23157
SAUSA300_1992	agrA	accessory gene regulator protein A	-0.251657	9.00103	0.0424475	0.0955723	3796
SAUSA300_1993	SAUSA300_1993	kinase, pfkB family	0.177167	8.5048	0.126934	0.227557	2372.5
SAUSA300_1994	scrB	sucrose-6-phosphate hydrolase	-1.41119	8.69691	3.09956e-38	1.14998e-36	4098
SAUSA300_1995	scrR	sucrose operon repressor	-0.153849	8.68738	0.16913	0.282534	3005.5
SAUSA300_1996	amt	ammonium transporter	0.194255	9.62774	0.0315359	0.0751693	5054.5
SAUSA300_1997	SAUSA300_1997	conserved hypothetical protein	0.0879367	6.15557	0.723708	0.823838	470
SAUSA300_1998	SAUSA300_1998	putative membrane protein	0.143537	9.58845	0.0926007	0.177609	4998.5
SAUSA300_1999	rex	redox-sensing transcriptional repressor rex	-3.68395	3.98919	2.92966e-21	5.43474e-20	181.5
SAUSA300_2000	vga	ABC transporter, ATP-binding protein	-0.0404188	10.1429	0.624057	0.739623	7862.5
SAUSA300_2001	SAUSA300_2001	DNA mismatch repair protein-like protein	0.113666	9.79031	0.169542	0.282938	5848
SAUSA300_2002	SAUSA300_2002	glycoprotein endopeptidase	-5.07937	-0.327033	0.00190271	0.00691894	4
SAUSA300_2003	rimI	ribosomal-protein-alanine acetyltransferase	-0.673604	5.42554	0.00930919	0.0274241	359
SAUSA300_2005	SAUSA300_2005	conserved hypothetical protein	-5.72857	0.104786	0.000304103	0.0013658	6.5
SAUSA300_2006	ilvD	dihydroxy-acid dehydratase	-0.324262	9.03866	0.00477842	0.0155435	3916
SAUSA300_2007	ilvB	acetolactate synthase, large subunit	0.0411313	9.29097	0.621486	0.7376	4220.5
SAUSA300_2008	ilvN	acetolactate synthase, small subunit	0.105615	6.99477	0.530296	0.660541	847
SAUSA300_2009	ilvC	ketol-acid reductoisomerase	0.0396156	8.3719	0.756949	0.850281	2258.5
SAUSA300_2010	leuA	2-isopropylmalate synthase	0.158525	9.02197	0.0718068	0.144859	3351.5
SAUSA300_2011	leuB	3-isopropylmalate dehydrogenase	0.144062	8.837	0.152686	0.262333	2977.5
SAUSA300_2012	leuC	3-isopropylmalate dehydratase, large subunit	0.114924	9.18056	0.175452	0.290154	3786
SAUSA300_2013	leuD	3-isopropylmalate dehydratase, small subunit	0.0347949	8.12179	0.777634	0.867785	1853
SAUSA300_2014	ilvA	threonine dehydratase	0.402854	9.50778	1.33221e-05	8.23783e-05	4318.5
SAUSA300_2015	rrfD		-1.37876	3.83821	3.47226e-07	2.59912e-06	131.5
SAUSA300_2016	rrlD		-2.41734	5.53938	8.92112e-18	1.31253e-16	508
SAUSA300_2017	rrsD		-2.35215	6.0879	1.40063e-23	2.84573e-22	744.5
SAUSA300_2018	SAUSA300_2018		-1.20334	1.72299	0.0371323	0.0858706	30
SAUSA300_2019	SAUSA300_2019		-2.44805	-1.31137	0.519518	0.653634	1
SAUSA300_2020	SAUSA300_2020	metallopeptidase, SprT family	-0.151431	7.4863	0.328781	0.464247	1288.5
SAUSA300_2021	SAUSA300_2021	S1 RNA binding domain protein	0.14333	9.83335	0.122013	0.220901	6012.5
SAUSA300_2022	rpoF	RNA polymerase sigma-37 factor	2.00793	9.84724	9.38599e-12	1.0357e-10	2491.5
SAUSA300_2023	rsbW	anti-sigma-B factor, serine-protein kinase	1.06518	7.90514	8.78656e-05	0.000459992	1079
SAUSA300_2024	rsbV	anti-sigma-B factor, antagonist	1.78164	9.03003	2.3024e-07	1.77001e-06	1596.5
SAUSA300_2025	rsbU	sigma-B regulation protein	1.60787	9.99815	1.5462e-09	1.43416e-08	3494
SAUSA300_2026	SAUSA300_2026	PemK family protein	0.0941832	7.40459	0.595735	0.718023	1108
SAUSA300_2027	alr	alanine racemase	-0.335868	6.97634	0.0522733	0.112636	964
SAUSA300_2029	SAUSA300_2029	conserved hypothetical protein	0.0347226	7.77175	0.796726	0.883334	1465
SAUSA300_2030	SAUSA300_2030	putative membrane protein	0.200379	9.9713	0.0146639	0.0396825	6374
SAUSA300_2031	SAUSA300_2031	conserved hypothetical protein	0.284171	8.93193	0.00305826	0.0105656	3022
SAUSA300_2032	kdpC	K+-transporting ATPase, C subunit	0.0215462	8.44224	0.84299	0.917921	2365.5
SAUSA300_2033	kdpB	K+-transporting ATPase, B subunit	0.194346	9.99884	0.0189797	0.049529	6564
SAUSA300_2034	kdpA	K+-transporting ATPase, A subunit	0.0415834	9.80749	0.606845	0.726285	6023.5
SAUSA300_2035	kdpD	sensor histidine kinase, KdpD	0.114095	10.6044	0.157327	0.266903	10245
SAUSA300_2036	kdpE	DNA-binding response regulator, KdpE	0.149792	8.75229	0.124497	0.2235	2787.5
SAUSA300_2037	SAUSA300_2037	ATP-dependent RNA helicase	-2.92165	5.64503	3.7428e-19	6.18166e-18	584.5
SAUSA300_2038	murF	UDP-N-acetylmuramoyl-tripeptide--D-alanyl-D- alanine ligase	-1.90125	0.480108	0.00820298	0.0246475	10
SAUSA300_2039	ddl	D-alanine--D-alanine ligase	-5.23705	-0.229284	0.00134283	0.00513847	4.5
SAUSA300_2040	SAUSA300_2040	putative membrane protein	-1.46814	6.2412	1.67921e-08	1.4474e-07	756
SAUSA300_2041	SAUSA300_2041	conserved hypothetical protein	-0.125919	5.80745	0.645473	0.759032	392
SAUSA300_2042	SAUSA300_2042	conserved hypothetical protein	0.151107	7.4576	0.314071	0.448172	1124.5
SAUSA300_2043	SAUSA300_2043	conserved hypothetical protein	-1.13019	5.78708	2.87249e-07	2.1692e-06	501
SAUSA300_2044	cls	cardiolipin synthetase	0.503076	9.39473	0.00101024	0.00397269	3814
SAUSA300_2045	SAUSA300_2045	HD domain protein	0.0255683	8.76393	0.792834	0.8794	2939
SAUSA300_2046	oxaA	membrane protein oxaA precursor	3.01131	-1.31001	0.519272	0.653634	0
SAUSA300_2047	thiE	thiamine-phosphate pyrophosphorylase	-0.247709	8.39734	0.0368162	0.0853664	2490
SAUSA300_2048	thiM	hydroxyethylthiazole kinase	-0.315478	8.30127	0.00814213	0.0245051	2374
SAUSA300_2049	thiD	phosphomethylpyrimidine kinase	-0.434261	8.52712	2.41242e-05	0.000141	2881
SAUSA300_2050	SAUSA300_2050	TENA/THI-4 family protein	-0.0751975	8.55617	0.499593	0.643339	2610.5
SAUSA300_2051	SAUSA300_2051	conserved hypothetical protein	0.059891	7.65078	0.679694	0.786982	1361.5
SAUSA300_2052	SAUSA300_2052	single-stranded DNA- binding protein family	0.238323	7.33339	0.11925	0.216679	1012
SAUSA300_2053	SAUSA300_2053	conserved hypothetical protein	0.00193195	6.91812	0.99772	1	825.5
SAUSA300_2054	fabZ	(3R)-hydroxymyristoyl-[acyl carrier protein] dehydratase	3.01132	-1.31001	0.519211	0.653634	0
SAUSA300_2055	murA	UDP-N-acetylglucosamine 1-carboxyvinyltransferase 1	-0.764593	2.15416	0.160383	0.27119	39
SAUSA300_2056	SAUSA300_2056	conserved hypothetical protein	0.0459077	7.44985	0.801625	0.887228	1193.5
SAUSA300_2057	atpC	ATP synthase F1, epsilon subunit	-2.50478	3.02883	1.10793e-09	1.03894e-08	82
SAUSA300_2058	atpD	ATP synthase F1, beta subunit	-8.87981	2.65159	1.99802e-26	4.73604e-25	68
SAUSA300_2059	atpG	ATP synthase F1, gamma subunit	-3.8099	0.773683	0.0126453	0.0353405	21.5
SAUSA300_2060	atpA	ATP synthase F1, alpha subunit	-4.91119	2.69925	2.94778e-10	2.91364e-09	62
SAUSA300_2061	atpH	ATP synthase F1, delta subunit	-4.90892	1.09779	2.89075e-09	2.64297e-08	20.5
SAUSA300_2062	atpF	ATP synthase F0, B subunit	-5.83608	0.0829299	2.70561e-05	0.000156705	9.5
SAUSA300_2063	atpE	ATP synthase F0, C subunit	-3.66817	-1.03029	0.0950729	0.180957	2.5
SAUSA300_2064	atpB	ATP synthase F0, A subunit	-7.51356	1.34134	1.15145e-07	9.0699e-07	30.5
[truncated: 561 more rows]

## Sheet: S2B
locus_tag	gene_name	function	logFC	logCPM	PValue	q.value	Mean Read Counts (Outgrowth control)
SAUSA300_0001	dnaA	chromosomal replication initiator protein DnaA	-2.32194	-1.0068	0.8	0.961813	0.5
SAUSA300_0002	dnaN	DNA polymerase III, beta subunit	-2.71537	-0.380497	0.0505309	0.226463	3
SAUSA300_0003	SAUSA300_0003	conserved hypothetical protein	-3.18052	-0.88049	0.336526	0.681008	1
SAUSA300_0004	recF	DNA replication and repair protein recF	-2.22528	-0.557044	0.202447	0.541545	2
SAUSA300_0005	gyrB	DNA gyrase, B subunit	0.435826	-0.21911	0.972933	1	1.5
SAUSA300_0006	gyrA	DNA gyrase, A subunit	-0.505232	-0.658879	1	1	1
SAUSA300_0007	SAUSA300_0007	conserved hypothetical protein	-0.32049	7.96477	0.224918	0.577644	1291
SAUSA300_0008	hutH	histidine ammonia-lyase	-0.0667905	9.71679	0.572835	0.857248	3923
SAUSA300_0009	serS	seryl-tRNA synthetase	-1.3758	-0.465485	0.384957	0.717593	2
SAUSA300_0010	SAUSA300_0010	putative membrane protein	-0.115891	8.89523	0.3645	0.707337	2258.5
SAUSA300_0011	SAUSA300_0011	conserved hypothetical protein	-0.264748	7.81911	0.184023	0.51647	1142
SAUSA300_0012	SAUSA300_0012	putative homoserine O-acetyltransferase	0.0393008	9.20831	0.76792	0.955384	2657.5
SAUSA300_0013	SAUSA300_0013	putative membrane protein	-0.757435	8.87331	3.68449e-05	0.00048772	2845
SAUSA300_0014	SAUSA300_0014	DHH subfamily 1 protein	1.29634	0.389894	0.202775	0.541859	2
SAUSA300_0015	rplI	50S ribosomal protein L9	-0.849634	3.84429	0.0361742	0.178645	87.5
SAUSA300_0016	dnaB	replicative DNA helicase	-3.64161	-0.769088	0.146241	0.458676	1.5
SAUSA300_0017	purA	adenylosuccinate synthetase	-5.57556	7.80588	2.00045e-45	4.28096e-43	2455
SAUSA300_0019	SAUSA300_0019		0.470966	0.85073	0.519144	0.825055	5
SAUSA300_0021	SAUSA300_0021	sensory box histidine kinase	-7.55924	3.01438	6.26104e-11	1.50265e-09	80.5
SAUSA300_0022	SAUSA300_0022	YycH protein	-3.02736	8.33233	2.75332e-44	5.05037e-42	3111
SAUSA300_0023	SAUSA300_0023	YycI protein	-2.78103	7.40037	1.34225e-22	7.33382e-21	1590.5
SAUSA300_0024	SAUSA300_0024	metallo-beta-lactamase family protein	-0.143634	7.96435	0.439339	0.769294	1193.5
SAUSA300_0025	SAUSA300_0025	5'-nucleotidase family protein	-0.016625	9.8969	0.880569	1	4342
SAUSA300_0026	SAUSA300_0026	conserved hypothetical protein OrfX	-0.0520417	6.19005	0.869148	0.996416	335
SAUSA300_0027	SAUSA300_0027	conserved hypothetical protein	-0.268234	9.23221	0.016119	0.097397	3042.5
SAUSA300_0028	SAUSA300_0028	putative transposase	-0.114003	8.90392	0.340342	0.686566	2273.5
SAUSA300_0029	SAUSA300_0029	conserved hypothetical protein	-0.167822	7.46529	0.433802	0.763539	856
SAUSA300_0030	SAUSA300_0030	putative glycerophosphoryl diester phosphodiesterase	-0.0744	8.20152	0.655417	0.913245	1369
SAUSA300_0031	SAUSA300_0031	conserved hypothetical protein	-0.245732	8.23447	0.150873	0.465675	1504
SAUSA300_0032	mecA	penicillin-binding protein 2'	-0.416877	8.80586	0.00119295	0.0113884	2380.5
SAUSA300_0033	SAUSA300_0033	methicillin-resistance MecR1 regulatory protein	-0.297718	10.0119	0.0102127	0.0679434	5261
SAUSA300_0034	SAUSA300_0034	IS1272, transposase	-0.106812	10.0192	0.349118	0.691769	4924
SAUSA300_0035	SAUSA300_0035	truncated hypothetical protein	0.137289	5.90036	0.650314	0.910059	254
SAUSA300_0036	SAUSA300_0036	conserved hypothetical protein	-0.0572217	7.51874	0.802836	0.962822	851.5
SAUSA300_0037	ccrB	cassette chromosome recombinase B	0.0366339	10.2578	0.750087	0.94469	5474
SAUSA300_0038	ccrA	cassette chromosome recombinase A	-0.0197634	9.86843	0.858355	0.989343	4256
SAUSA300_0039	SAUSA300_0039	conserved hypothetical protein	-0.201376	9.8744	0.0932864	0.342228	4615.5
SAUSA300_0040	SAUSA300_0040	conserved hypothetical protein	0.00142874	7.26566	0.998693	1	692.5
SAUSA300_0041	SAUSA300_0041	conserved hypothetical protein	-0.338125	9.85317	0.00333203	0.0270781	4792.5
SAUSA300_0042	SAUSA300_0042	conserved hypothetical protein	-0.159547	10.4289	0.145103	0.458676	6668.5
SAUSA300_0043	SAUSA300_0043	conserved hypothetical protein	-0.0990807	7.33278	0.662159	0.916671	756.5
SAUSA300_0044	SAUSA300_0044	metallo-beta-lactamase family protein	-0.0968617	9.58251	0.417384	0.747449	3613.5
SAUSA300_0045	SAUSA300_0045	HNH endonuclease family protein	-0.106261	8.3729	0.491383	0.806822	1568.5
SAUSA300_0046	SAUSA300_0046	conserved hypothetical protein	-0.151572	8.65577	0.284575	0.639919	1952
SAUSA300_0047	SAUSA300_0047	conserved hypothetical protein	-0.108241	9.33565	0.331212	0.681008	3057.5
SAUSA300_0048	SAUSA300_0048	hypothetical protein	-0.285086	6.40636	0.322825	0.672902	430
SAUSA300_0049	SAUSA300_0049	hypothetical protein	-0.129776	7.95407	0.512959	0.82246	1187
SAUSA300_0050	SAUSA300_0050	conserved hypothetical protein	-0.3279	8.4247	0.0277737	0.146093	1765
SAUSA300_0051	SAUSA300_0051	pseudogene	-0.0652214	9.42328	0.564848	0.855678	3191
SAUSA300_0052	SAUSA300_0052	hypothetical protein	-0.180078	6.68994	0.485576	0.803805	499
SAUSA300_0053	speG	Spermidine N(1)-acetyltransferase	-0.323398	8.89444	0.00833498	0.0581637	2453.5
SAUSA300_0054	SAUSA300_0054	hypothetical protein	-0.288542	5.91835	0.381378	0.715397	305.5
SAUSA300_0055	SAUSA300_0055	alcohol dehydrogenase, zinc-containing	0.0163634	9.02641	0.896749	1	2346.5
SAUSA300_0056	SAUSA300_0056	conserved hypothetical protein	0.0572482	8.20458	0.742566	0.941907	1302
SAUSA300_0057	SAUSA300_0057	conserved hypothetical protein	-0.228052	8.07025	0.237095	0.592854	1331.5
SAUSA300_0058	SAUSA300_0058	conserved hypothetical protein	-0.00456882	4.82586	0.998438	1	127
SAUSA300_0059	SAUSA300_0059	conserved hypothetical protein	-0.134459	8.54589	0.314564	0.664635	1781.5
SAUSA300_0060	SAUSA300_0060	putative transposase	-0.113965	9.53591	0.323615	0.674001	3520.5
SAUSA300_0061	arcC	carbamate kinase	-0.155688	9.17814	0.165546	0.488721	2801.5
SAUSA300_0062	arcB	ornithine carbamoyltransferase	0.0382796	9.08351	0.735251	0.939601	2415
SAUSA300_0063	SAUSA300_0063	cyclic nucleotide-binding domain protein	-0.431486	8.92994	0.00028569	0.00320372	2614.5
SAUSA300_0064	arcD	arginine/oirnithine antiporter	0.00235324	10.508	0.988018	1	6628.5
SAUSA300_0065	arcA	arginine deiminase	-0.183099	9.96402	0.0972411	0.349252	4873
SAUSA300_0066	argR	arginine repressor	-0.0104475	8.95297	0.939704	1	2284.5
SAUSA300_0067	SAUSA300_0067	universal stress protein family	0.133524	8.93218	0.365675	0.707337	2106.5
SAUSA300_0068	SAUSA300_0068	cadmium-exporting ATPase, truncation	-0.369862	6.99393	0.131836	0.431831	663
SAUSA300_0069	SAUSA300_0069	pseudogene	-0.107328	9.16015	0.367092	0.708258	2714.5
SAUSA300_0070	SAUSA300_0070	putative lysophospholipase	-0.131351	9.48856	0.257268	0.611629	3428
SAUSA300_0071	SAUSA300_0071	ISSep1-like transposase	-0.109391	9.21615	0.334301	0.681008	2827
SAUSA300_0072	SAUSA300_0072	hypothetical protein	0.265034	8.73719	0.0625759	0.264221	1732
SAUSA300_0073	SAUSA300_0073	peptide ABC transporter, peptide-binding protein	-0.0864233	9.24425	0.442731	0.771849	2841
SAUSA300_0074	opp3B	oligopeptide permease, channel-forming protein	0.0174447	8.64376	0.903553	1	1791.5
SAUSA300_0075	opp3C	oligopeptide permease, channel-forming protein	-0.0507122	8.74229	0.711558	0.936209	1972
SAUSA300_0076	SAUSA300_0076	ABC transporter, ATP-binding protein	-0.10015	8.68908	0.459723	0.779767	1950.5
SAUSA300_0077	SAUSA300_0077	ABC transporter, ATP-binding protein	0.021213	9.34573	0.852345	0.986187	2915
SAUSA300_0078	copA	ATPase copper transport	-0.02626	10.0544	0.812382	0.968042	4863
SAUSA300_0079	SAUSA300_0079	putative lipoprotein	-0.0881259	8.63285	0.531706	0.832394	1857.5
SAUSA300_0080	SAUSA300_0080	conserved hypothetical protein	-0.333887	5.97897	0.321109	0.67246	323.5
SAUSA300_0081	SAUSA300_0081	conserved hypothetical protein	-0.211054	11.2925	0.0547679	0.240829	12355.5
SAUSA300_0082	SAUSA300_0082	conserved hypothetical protein	0.15438	7.06878	0.549328	0.843705	568
SAUSA300_0083	SAUSA300_0083	putative membrane protein	-0.10717	9.88269	0.349656	0.691769	4478.5
SAUSA300_0084	SAUSA300_0084	conserved hypothetical protein	-1.17176	5.09115	5.47341e-05	0.000702785	225
SAUSA300_0085	SAUSA300_0085	conserved hypothetical protein	0.0296285	9.19371	0.795483	0.961813	2615
SAUSA300_0086	SAUSA300_0086	conserved hypothetical protein	0.03499	9.98769	0.754129	0.947584	4524.5
SAUSA300_0087	SAUSA300_0087	pseudogene	0.0320507	9.90119	0.789176	0.961813	4264
SAUSA300_0088	SAUSA300_0088	hypothetical protein	0.287025	4.9449	0.363053	0.707337	123
SAUSA300_0089	SAUSA300_0089	Probable tRNA-dihydrouridine synthase	-0.0895827	7.87015	0.633934	0.903834	1088.5
SAUSA300_0090	SAUSA300_0090	conserved hypothetical protein	0.0268751	7.68217	0.912022	1	916
SAUSA300_0091	SAUSA300_0091	putative permease	-0.0884619	10.1176	0.436278	0.766517	5223
SAUSA300_0092	SAUSA300_0092	conserved hypothetical protein	-0.0607298	7.30865	0.783603	0.961813	733.5
SAUSA300_0093	SAUSA300_0093	transcriptional regulator, LysR family domain protein	-0.216455	9.55656	0.0645084	0.269362	3716.5
SAUSA300_0094	SAUSA300_0094	conserved hypothetical protein	-0.157169	8.52814	0.25213	0.607921	1779.5
SAUSA300_0095	SAUSA300_0095	transcriptional regulator, LysR family domain protein	-0.109277	9.21281	0.375942	0.713996	2827
SAUSA300_0096	SAUSA300_0096	conserved hypothetical protein	-0.121194	9.30005	0.274918	0.631476	2996
SAUSA300_0097	SAUSA300_0097	conserved hypothetical protein	-0.0352044	10.8352	0.746348	0.943141	8394
SAUSA300_0098	SAUSA300_0098	conserved hypothetical protein	0.126933	8.04497	0.509948	0.820661	1131
SAUSA300_0099	plc	1-phosphatidylinositol phosphodiesterase	0.00563136	9.33197	0.965448	1	2903
SAUSA300_0100	SAUSA300_0100	staphylococcal tandem lipoprotein	-0.108812	9.25316	0.31745	0.667659	2879.5
SAUSA300_0101	SAUSA300_0101	staphylococcal tandem lipoprotein	-0.114329	9.63225	0.333361	0.681008	3774
SAUSA300_0102	SAUSA300_0102	staphylococcal tandem lipoprotein	-0.00247416	8.84362	0.982362	1	2075.5
SAUSA300_0103	SAUSA300_0103	staphylococcal tandem lipoprotein	-0.0198126	9.48156	0.862013	0.992164	3265.5
SAUSA300_0104	SAUSA300_0104	transcriptional regulator, AraC family	-0.0767313	10.2997	0.492593	0.808293	5884
SAUSA300_0105	SAUSA300_0105	peptidase, M20/M25/M40 family	0.0016661	9.32486	0.992553	1	2906.5
SAUSA300_0106	SAUSA300_0106	putative drug transporter	0.0864252	9.53482	0.468482	0.786828	3236
SAUSA300_0107	SAUSA300_0107	Na/Pi cotransporter family protein	-0.432757	9.13847	0.000835986	0.00828885	3009.5
SAUSA300_0108	SAUSA300_0108	antigen, 67 kDa	0.0229425	9.79188	0.853346	0.986225	3982
SAUSA300_0109	SAUSA300_0109	integral membrane domain protein	-0.0431141	9.46336	0.707523	0.936209	3242.5
SAUSA300_0110	SAUSA300_0110	transcriptional regulator, GntR family/aminotransferase, class I	-0.0227232	10.7181	0.84527	0.98545	7727.5
SAUSA300_0111	SAUSA300_0111	conserved hypothetical protein	-0.163119	9.05664	0.157202	0.478333	2576
SAUSA300_0112	lctP	L-lactate permease	-0.359941	9.44967	0.00255866	0.021614	3644.5
SAUSA300_0113	SAUSA300_0113	immunoglobulin G binding protein A precursor	-0.270385	8.2726	0.456251	0.778507	1568
SAUSA300_0114	SAUSA300_0114	staphylococcal accessory regulator	-1.07505	9.16496	0.0146937	0.0907053	3816.5
SAUSA300_0115	sirC	iron compound ABC transporter, permease protein SirC	-0.476334	9.18969	0.0230403	0.128408	3180.5
SAUSA300_0116	sirB	iron compound ABC transporter, permease protein SirB	-0.345258	8.87409	0.124872	0.415379	2442.5
SAUSA300_0117	sirA	iron compound ABC transporter, iron compound-binding protein SirA	-0.543366	8.3568	0.0151832	0.0932788	1826
SAUSA300_0118	SAUSA300_0118	pyridoxal-phosphate dependent enzyme superfamily	-0.0999561	8.12647	0.571705	0.857248	1322.5
SAUSA300_0119	SAUSA300_0119	ornithine cyclodeaminase	0.0792371	8.79179	0.594436	0.872747	1954.5
SAUSA300_0120	sbnC	siderophore biosynthesis protein, IucC family	0.0214619	9.83219	0.85304	0.986225	4087
SAUSA300_0121	SAUSA300_0121	putative drug transporter	-0.0101926	9.47071	0.931295	1	3225
SAUSA300_0122	SAUSA300_0122	siderophore biosynthesis protein, IucA/IucC family	0.00331209	9.98807	0.982312	1	4604
SAUSA300_0123	SAUSA300_0123	siderophore biosynthesis protein, IucC family	0.00160832	9.91571	0.992466	1	4371
SAUSA300_0124	SAUSA300_0124	HPCH/HPAI aldolase family protein	0.147358	8.22398	0.388472	0.719995	1270
SAUSA300_0125	SAUSA300_0125	pyridoxal-dependent decarboxylase	0.0657038	9.57131	0.579647	0.861919	3353.5
SAUSA300_0126	SAUSA300_0126	conserved hypothetical protein	0.129886	9.23994	0.256307	0.610573	2597.5
SAUSA300_0127	SAUSA300_0127	conserved hypothetical protein	-0.313423	7.49686	0.130303	0.427982	926.5
SAUSA300_0128	SAUSA300_0128	conserved hypothetical protein	-0.160133	9.2994	0.165292	0.488721	3049
SAUSA300_0129	SAUSA300_0129	Acetoin(diacetyl) reductase	0.0580723	7.48854	0.793199	0.961813	794
SAUSA300_0130	SAUSA300_0130	NAD-dependent epimerase/dehydratase family protein	-0.168526	9.60433	0.141547	0.453384	3757
SAUSA300_0131	SAUSA300_0131	putative Bacterial sugar transferase	-0.16998	8.14776	0.312047	0.664635	1372
SAUSA300_0132	SAUSA300_0132	glycosyl transferase, group 1 family protein	-0.0173859	9.75761	0.880017	1	3955
SAUSA300_0133	SAUSA300_0133	putative membrane protein	-0.0823935	10.1507	0.455398	0.777567	5321
SAUSA300_0134	SAUSA300_0134	polysaccharide extrusion protein	-0.14784	10.4193	0.203859	0.543624	6598
SAUSA300_0135	SAUSA300_0135	Superoxide dismutase (Mn/Fe family)	-1.14497	8.06082	9.03747e-06	0.000131865	1804.5
SAUSA300_0136	SAUSA300_0136	cell wall surface anchor family protein	0.0629855	8.63285	0.646969	0.910059	1746.5
SAUSA300_0137	SAUSA300_0137	transcriptional regulator, GntR family	-0.399169	8.13039	0.0252941	0.137617	1473.5
SAUSA300_0138	deoD	purine nucleoside phosphorylase	-0.0468457	8.64869	0.724439	0.939601	1854.5
SAUSA300_0139	SAUSA300_0139	putative tetracycline resistance protein	-0.166668	10.3297	0.136158	0.4426	6239
SAUSA300_0140	deoC	deoxyribose-phosphate aldolase	0.147338	7.86929	0.454366	0.776839	992
SAUSA300_0141	deoB	phosphopentomutase	0.292276	6.66257	0.296528	0.64752	391
SAUSA300_0142	phnE	phosphonate ABC transporter, permease protein	-0.0080134	9.32156	0.943839	1	2916.5
SAUSA300_0143	phnE	phosphonate ABC transporter, permease protein	-0.0133266	9.2298	0.912593	1	2741
SAUSA300_0144	phnC	phosphonate ABC transporter, ATP-binding protein	0.0447544	8.84392	0.728641	0.939601	2036.5
SAUSA300_0145	SAUSA300_0145	phosphonate ABC transporter, phosphonate-binding protein	-0.1399	9.03436	0.284376	0.639919	2513
SAUSA300_0146	SAUSA300_0146	conserved hypothetical protein	0.0645474	9.51894	0.578455	0.860709	3223.5
SAUSA300_0147	SAUSA300_0147	5' nucleotidase family protein	0.0987487	9.83108	0.386816	0.718772	3953
SAUSA300_0148	SAUSA300_0148	conserved hypothetical protein	-0.254107	6.85256	0.308137	0.661618	576.5
SAUSA300_0149	SAUSA300_0149	pseudogene	-0.0450441	8.95649	0.706791	0.936209	2289
SAUSA300_0150	SAUSA300_0150	pseudogene	0.0254156	9.06754	0.827445	0.976956	2399.5
SAUSA300_0151	adhE	alcohol dehydrogenase, iron-containing	0.00220401	10.5248	0.989016	1	6653.5
SAUSA300_0152	cap5A	capsular polysaccharide biosynthesis protein Cap5A	-0.140298	9.03379	0.253188	0.60822	2523.5
SAUSA300_0153	cap5B	capsular polysaccharide biosynthesis protein Cap5B	-0.0694071	8.68772	0.633794	0.903834	1918
SAUSA300_0154	cap5C	capsular polysaccharide biosynthesis protein Cap5C	-0.0699373	8.75445	0.594746	0.872747	2018.5
SAUSA300_0155	cap5D	pseudogene	0.051811	9.67682	0.681994	0.924904	3621
SAUSA300_0156	cap5E	capsular polysaccharide biosynthesis protein Cap5E	-0.0215331	8.48949	0.881222	1	1638
SAUSA300_0157	cap5F	capsular polysaccharide biosynthesis protein Cap5F	-0.00492542	9.28821	0.964369	1	2827.5
SAUSA300_0158	cap5G	capsular polysaccharide biosynthesis protein Cap5G	0.00416586	8.93392	0.976716	1	2217
SAUSA300_0159	cap5H	capsular polysaccharide biosynthesis protein Cap5H	-0.154925	8.70443	0.245863	0.602458	2014
SAUSA300_0160	cap5I	capsular polysaccharide biosynthesis protein Cap5I	-0.0546691	9.46473	0.66816	0.919034	3282.5
SAUSA300_0161	cap5J	capsular polysaccharide biosynthesis protein Cap5J	-0.0825228	10.2995	0.464633	0.784468	5914.5
SAUSA300_0162	cap5K	capsular polysaccharide biosynthesis protein Cap5K	-0.350481	10.1529	0.00232603	0.0199241	5931
SAUSA300_0163	cap5L	capsular polysaccharide biosynthesis protein Cap5L	-0.00886849	9.3807	0.936726	1	3030
SAUSA300_0164	cap5M	capsular polysaccharide biosynthesis protein Cap5M	-0.141519	8.77195	0.288922	0.640175	2089
SAUSA300_0165	cap5N	capsular polysaccharide biosynthesis protein Cap5N	0.0198086	9.2442	0.864464	0.994154	2726
SAUSA300_0166	cap5O	capsular polysaccharide biosynthesis protein Cap5O	0.099147	9.63843	0.39838	0.729701	3448
SAUSA300_0167	cap5P	capsular polysaccharide biosynthesis protein Cap5P	0.106794	9.0453	0.376148	0.713996	2292
SAUSA300_0168	SAUSA300_0168	conserved hypothetical protein	-0.133653	7.14395	0.594396	0.872747	674
SAUSA300_0169	SAUSA300_0169	conserved hypothetical protein	-0.723125	7.41043	0.00427983	0.0329965	1014.5
SAUSA300_0170	SAUSA300_0170	aldehyde dehydrogenase	0.0540302	9.33345	0.649361	0.910059	2860
SAUSA300_0171	SAUSA300_0171	cation efflux family protein	-0.0780778	9.38255	0.49577	0.811009	3126.5
SAUSA300_0172	SAUSA300_0172	conserved hypothetical protein	-0.117497	7.17447	0.611694	0.885473	683.5
SAUSA300_0173	SAUSA300_0173	conserved hypothetical protein	-0.0981163	8.88468	0.418367	0.748186	2226
SAUSA300_0174	SAUSA300_0174	conserved hypothetical protein	-0.204826	8.1124	0.242173	0.597981	1362.5
SAUSA300_0175	SAUSA300_0175	putative lipoprotein	0.0413401	8.20723	0.811026	0.96713	1319
SAUSA300_0176	SAUSA300_0176	ABC transporter, permease protein	-0.0940353	8.28024	0.576227	0.860193	1459.5
SAUSA300_0177	SAUSA300_0177	conserved hypothetical protein	-0.185184	8.91273	0.122934	0.410886	2355.5
SAUSA300_0178	SAUSA300_0178	conserved hypothetical protein	-0.221274	7.93848	0.241708	0.597865	1214.5
SAUSA300_0179	SAUSA300_0179	putative D-isomer specific 2-hydroxyacid dehydrogenase	-0.0389705	9.03722	0.743034	0.941907	2419.5
SAUSA300_0180	SAUSA300_0180	integral membrane protein LmrP	-0.0185819	10.2891	0.87235	0.998194	5703
SAUSA300_0181	SAUSA300_0181	non-ribosomal peptide synthetase	-0.0905004	12.3505	0.413739	0.744898	24587
SAUSA300_0182	SAUSA300_0182	4'-phosphopantetheinyl transferase superfamily protein	-0.0778319	8.90471	0.519507	0.825055	2245
SAUSA300_0183	SAUSA300_0183	conserved hypothetical protein	-0.185051	7.71406	0.349167	0.691769	1021.5
SAUSA300_0184	argB	acetylglutamate kinase	0.0242737	9.02519	0.850411	0.985939	2349.5
SAUSA300_0185	argJ	arginine biosynthesis bifunctional protein ArgJ	0.015341	9.29694	0.898807	1	2836
SAUSA300_0186	argC	N-acetyl-gamma-glutamyl-phosphate reductase	0.0814083	9.70683	0.511437	0.820857	3666
SAUSA300_0187	rocD	ornithine--oxo-acid transaminase	0.0154615	9.21172	0.898473	1	2661
SAUSA300_0188	brnQ	branched-chain amino acid transport system II carrier protein	-1.01903	9.61265	1.15111e-14	3.61828e-13	5087
SAUSA300_0189	entB	isochorismatase	-0.0547775	7.78688	0.77604	0.960771	1019
SAUSA300_0190	ipdC	indole-3-pyruvate decarboxylase	0.0619208	10.2139	0.591923	0.872182	5238.5
SAUSA300_0191	ptsG	PTS system, glucose-specific IIBC component domain protein	-0.157604	9.56389	0.218369	0.568873	3599
SAUSA300_0192	SAUSA300_0192	conserved hypothetical protein	-0.0597811	9.00776	0.634585	0.903834	2393.5
SAUSA300_0193	SAUSA300_0193	conserved hypothetical protein	0.161482	8.74031	0.249533	0.604529	1819.5
SAUSA300_0194	SAUSA300_0194	sucrose-specific PTS tranporter protein	-0.0132128	9.65514	0.9064	1	3658
SAUSA300_0195	SAUSA300_0195	RpiR family transcriptional regulator	-0.0340556	8.89169	0.786578	0.961813	2184.5
SAUSA300_0196	hsdR	type I restriction-modification enzyme, R subunit	-0.0563634	10.6784	0.606556	0.879524	7600.5
SAUSA300_0197	SAUSA300_0197	conserved hypothetical protein	-0.297278	8.12364	0.0976342	0.350174	1426
SAUSA300_0198	SAUSA300_0198	conserved hypothetical protein	-0.00788925	9.28053	0.946749	1	2841
SAUSA300_0199	SAUSA300_0199	conserved hypothetical protein	-0.172495	9.78957	0.148454	0.462656	4292.5
SAUSA300_0200	SAUSA300_0200	peptide ABC transporter, ATP-binding protein	-0.0758365	8.80069	0.555265	0.848763	2083.5
SAUSA300_0201	SAUSA300_0201	peptide ABC transporter, permease protein	-0.041681	9.46896	0.72379	0.939601	3273
SAUSA300_0202	SAUSA300_0202	peptide ABC transporter, permease protein	-0.0463591	9.73693	0.707305	0.936209	3943
SAUSA300_0203	SAUSA300_0203	putative lipoprotein	-0.021139	9.95365	0.848238	0.985607	4543
SAUSA300_0204	ggt	gamma-glutamyltranspeptidase	0.0969695	9.99182	0.379546	0.713996	4415.5
SAUSA300_0205	SAUSA300_0205	staphylococcal tandem lipoprotein	0.00483524	8.95853	0.976958	1	2254
SAUSA300_0206	SAUSA300_0206	flavodoxin family protein	-0.0784578	8.92913	0.531915	0.832394	2276.5
SAUSA300_0207	SAUSA300_0207	conserved hypothetical protein	-0.0448124	8.10802	0.805785	0.964689	1267
SAUSA300_0208	SAUSA300_0208	putative maltose ABC transporter, ATP-binding protein	0.021151	9.28486	0.852027	0.986187	2788
SAUSA300_0209	SAUSA300_0209	putative maltose ABC transporter, maltose-binding protein	0.143548	9.13276	0.201431	0.540745	2383
SAUSA300_0210	SAUSA300_0210	maltose ABC transporter, permease protein	-0.0245318	10.2227	0.820955	0.973429	5449.5
SAUSA300_0211	SAUSA300_0211	maltose ABC transporter, permease protein	0.0720097	8.99206	0.573096	0.857248	2235
SAUSA300_0212	SAUSA300_0212	oxidoreductase, Gfo/Idh/MocA family	-0.000419495	7.92898	0.994813	1	1100.5
SAUSA300_0213	SAUSA300_0213	oxidoreductase, Gfo/Idh/MocA family	0.1049	8.7518	0.442715	0.771849	1875.5
SAUSA300_0214	SAUSA300_0214	conserved hypothetical protein	-0.0672863	9.38286	0.557905	0.850268	3114.5
SAUSA300_0215	SAUSA300_0215	conserved hypothetical protein	-0.193486	9.50248	0.110847	0.384671	3570.5
SAUSA300_0216	uhpT	hexose phosphate transport protein	0.164414	9.60034	0.174731	0.503036	3273.5
SAUSA300_0217	SAUSA300_0217	DNA-binding response regulator, AraC family	-0.0401041	8.68512	0.763815	0.953562	1880.5
SAUSA300_0218	SAUSA300_0218	sensor histidine kinase family protein	0.0953366	10.5214	0.439468	0.769294	6386.5
SAUSA300_0219	SAUSA300_0219	putative iron compound A C transporter, iron compound-binding protein	0.0859302	8.96772	0.479318	0.795148	2180.5
SAUSA300_0220	pflB	formate acetyltransferase	-0.224311	8.28468	0.247339	0.603277	1554
SAUSA300_0221	pflA	pyruvate formate-lyase activating enzyme	-0.199951	8.08268	0.346288	0.689626	1348.5
SAUSA300_0222	SAUSA300_0222	putative membrane protein	-0.0887501	10.215	0.428243	0.757643	5583.5
SAUSA300_0223	SAUSA300_0223	conserved hypothetical protein	-0.163052	8.07759	0.387546	0.719608	1313
SAUSA300_0224	coa	staphylocoagulase precursor	0.707537	10.6184	5.7143e-05	0.000730065	5139
SAUSA300_0225	SAUSA300_0225	putative acyl-CoA acetyltransferase FadA	0.0829095	9.20929	0.46536	0.784665	2586
SAUSA300_0226	SAUSA300_0226	3-hydroxyacyl-CoA dehydrogenase	0.0761484	10.2623	0.520877	0.825177	5381
SAUSA300_0227	fadD	acyl-CoA dehydrogenase FadD	0.196673	9.30072	0.0959175	0.34595	2630.5
SAUSA300_0228	fadE	acyl-CoA synthetase FadE	-0.0165251	9.60958	0.887706	1	3557.5
SAUSA300_0229	SAUSA300_0229	putative acyl-CoA transferase FadX	-0.067805	9.30455	0.542396	0.840074	2932.5
SAUSA300_0230	SAUSA300_0230	putative membrane protein	0.0704612	9.10402	0.527406	0.828872	2410
SAUSA300_0231	SAUSA300_0231	ABC transporter, substrate-binding protein	-0.0665074	9.92124	0.55788	0.850268	4516
SAUSA300_0232	SAUSA300_0232	conserved hypothetical protein	-0.127522	7.51476	0.541834	0.839728	873.5
SAUSA300_0233	SAUSA300_0233	conserved hypothetical protein	-0.294232	6.87998	0.294681	0.645683	599
SAUSA300_0234	SAUSA300_0234	putative flavohemoprotein	-0.0047137	9.1346	0.966531	1	2549.5
SAUSA300_0235	SAUSA300_0235	L-lactate dehydrogenase	0.238007	7.83127	0.222181	0.573167	932
SAUSA300_0236	SAUSA300_0236	PTS system, IIBC components	0.107474	9.78788	0.344354	0.688709	3805.5
SAUSA300_0237	SAUSA300_0237	inosine-uridine preferring nucleoside hydrolase	-0.0480025	8.65004	0.717499	0.937725	1846.5
SAUSA300_0238	SAUSA300_0238	transcriptional antiterminator, BglG family	-0.0701115	10.1992	0.515973	0.822993	5439
SAUSA300_0239	SAUSA300_0239	PTS system, fructose-specific enzyme II, BC component	-0.146207	7.47953	0.498301	0.812984	853
SAUSA300_0240	SAUSA300_0240	PTS system, galactitol-specific enzyme II, B component	-0.048717	7.46514	0.811214	0.96713	808.5
SAUSA300_0241	SAUSA300_0241	PTS system, sorbitol-specific IIC component	0.0506346	9.35367	0.659769	0.916427	2872
SAUSA300_0242	gutB	sorbitol dehydrogenase	0.0720868	9.10011	0.524129	0.828796	2414
SAUSA300_0243	SAUSA300_0243	conserved hypothetical protein	0.150611	6.23066	0.573168	0.857248	314.5
SAUSA300_0244	SAUSA300_0244	oxidoreductase, zinc-binding dehydrogenase family	0.164284	9.49477	0.164523	0.488721	3030
SAUSA300_0245	SAUSA300_0245	2-C-methyl-D-erythritol 4-phosphate cytidylyltransferase	-0.0581849	8.6265	0.656543	0.913651	1831
SAUSA300_0246	SAUSA300_0246	putative alcohol dehydrogenase	-0.0427394	9.81481	0.707798	0.936209	4147
SAUSA300_0247	SAUSA300_0247	putative teichoic acid biosynthesis protein B	0.132844	10.4705	0.236174	0.592854	6078.5
SAUSA300_0248	SAUSA300_0248	putative teichoic acid biosynthesis protein F	-3.12041	-0.883735	0.33598	0.681008	1
SAUSA300_0249	SAUSA300_0249	2-C-methyl-D-erythritol 4-phosphate cytidylyltransferase	-1.26187	-0.766645	0.710799	0.936209	1
SAUSA300_0250	SAUSA300_0250	alcohol dehydrogenase, zinc-containing	0.0492746	-0.55854	1	1	1
SAUSA300_0251	SAUSA300_0251	putative teichoic acid biosynthesis protein	-1.07882	-0.143637	0.370143	0.710546	3
SAUSA300_0252	SAUSA300_0252	glycosyl transferase, group 2 family protein	-0.228359	9.87699	0.0385888	0.188395	4675.5
SAUSA300_0253	scdA	ScdA protein	-0.0309533	8.98499	0.797518	0.961813	2324
SAUSA300_0254	SAUSA300_0254	sensor histidine kinase	0.0169315	9.73288	0.900209	1	3818
SAUSA300_0255	SAUSA300_0255	sensory transduction protein LytR	-0.386399	8.90397	0.0236384	0.131109	2526
SAUSA300_0256	SAUSA300_0256	holin-like protein lrgA	-0.292166	7.80233	0.209214	0.552171	1135.5
SAUSA300_0257	SAUSA300_0257	Antiholin-like protein lrgB	-0.20391	8.08099	0.31355	0.664635	1332
SAUSA300_0258	SAUSA300_0258	transcriptional regulator, GntR family	-0.121352	8.29707	0.488518	0.804175	1497.5
SAUSA300_0259	SAUSA300_0259	PTS system, IIA component	0.0732271	8.90592	0.546286	0.841101	2107.5
SAUSA300_0260	bglA	6-phospho-beta-glucosidase	0.120936	9.17808	0.292497	0.644196	2497.5
SAUSA300_0261	SAUSA300_0261	conserved hypothetical protein	0.0181336	8.79481	0.890414	1	1986
SAUSA300_0262	rbsK	ribokinase	0.0897321	9.20049	0.422106	0.751712	2550.5
SAUSA300_0263	rbsD	ribose permease	0.0228318	7.64609	0.928215	1	891
SAUSA300_0264	SAUSA300_0264	ribose transporter RbsU	0.1685	8.51766	0.226515	0.578795	1542
SAUSA300_0265	SAUSA300_0265	putative ribose operon repressor	0.0602502	9.06162	0.603179	0.878098	2355.5
SAUSA300_0266	SAUSA300_0266	conserved hypothetical protein	-0.030141	7.69288	0.878402	1	939.5
SAUSA300_0267	SAUSA300_0267	transposase	0.0207104	8.00019	0.924632	1	1149
SAUSA300_0268	SAUSA300_0268	putative drug transporter	0.0249637	9.67926	0.833267	0.980224	3662.5
SAUSA300_0269	SAUSA300_0269	choloylglycine hydrolase family protein	0.0694335	9.21963	0.52738	0.828872	2619
SAUSA300_0270	lytM	peptidoglycan hydrolase	-0.0387067	9.45882	0.728786	0.939601	3230
SAUSA300_0271	SAUSA300_0271	ABC transporter, ATP-binding protein	-0.122254	8.88076	0.320497	0.671866	2241.5
SAUSA300_0272	SAUSA300_0272	conserved hypothetical protein	-0.105202	9.82749	0.376281	0.713996	4279.5
SAUSA300_0273	SAUSA300_0273	putative membrane protein	-0.129952	10.1524	0.302345	0.656871	5434
SAUSA300_0274	SAUSA300_0274	conserved hypothetical protein	-0.166521	9.45631	0.182311	0.515042	3387
SAUSA300_0275	SAUSA300_0275	putative membrane protein	-0.0262111	9.1855	0.807649	0.965569	2657
SAUSA300_0276	SAUSA300_0276	putative membrane protein	-0.0683765	9.24259	0.532975	0.833037	2814.5
SAUSA300_0277	SAUSA300_0277	putative staphyloxanthin biosynthesis protein	0.0545213	9.2859	0.650059	0.910059	2744
SAUSA300_0278	SAUSA300_0278	conserved hypothetical protein	-0.0650836	5.11685	0.840597	0.984023	160
SAUSA300_0279	SAUSA300_0279	putative membrane protein	-0.0587121	10.5643	0.596643	0.874032	7008.5
SAUSA300_0280	SAUSA300_0280	conserved hypothetical protein	-0.0260984	6.99936	0.915027	1	585
SAUSA300_0281	SAUSA300_0281	conserved hypothetical protein	-0.13091	7.43733	0.558792	0.851113	825.5
SAUSA300_0282	SAUSA300_0282	conserved hypothetical protein	-0.125298	9.7884	0.288055	0.639919	4209
SAUSA300_0283	SAUSA300_0283	essC protein	0.0617702	11.2802	0.577452	0.860648	10919.5
SAUSA300_0284	SAUSA300_0284	conserved hypothetical protein	0.2055	7.7557	0.305049	0.659631	885
SAUSA300_0285	SAUSA300_0285	conserved hypothetical protein	0.0657772	6.94987	0.823686	0.974087	543.5
SAUSA300_0286	SAUSA300_0286	conserved hypothetical protein	-0.0287016	8.33905	0.860015	0.990811	1480
SAUSA300_0287	SAUSA300_0287	conserved hypothetical protein	0.0640337	6.74251	0.81561	0.96967	468
SAUSA300_0288	SAUSA300_0288	conserved hypothetical protein	0.131052	10.0265	0.22543	0.577644	4441
SAUSA300_0289	SAUSA300_0289	conserved hypothetical protein	-0.0533222	7.41065	0.801301	0.96201	783.5
SAUSA300_0290	SAUSA300_0290	putative lipoprotein	-0.0863141	8.89766	0.466977	0.785392	2229
SAUSA300_0291	SAUSA300_0291	putative membrane protein	-0.193109	9.40859	0.0957524	0.34584	3318.5
SAUSA300_0292	SAUSA300_0292	conserved hypothetical protein	0.0952547	7.02082	0.720766	0.937743	563
SAUSA300_0293	SAUSA300_0293	conserved hypothetical protein	-0.0672108	9.14059	0.552385	0.845539	2607.5
SAUSA300_0294	SAUSA300_0294	conserved hypothetical protein	0.11681	8.70124	0.383176	0.716675	1790.5
SAUSA300_0295	SAUSA300_0295	conserved hypothetical protein	0.0860799	8.00065	0.670866	0.919972	1108
SAUSA300_0296	SAUSA300_0296	conserved hypothetical protein	0.077344	8.47059	0.63244	0.903834	1540
SAUSA300_0297	SAUSA300_0297	putative lipoprotein	-0.181158	9.10327	0.100191	0.356851	2665.5
SAUSA300_0298	SAUSA300_0298	conserved hypothetical protein	-0.0192679	8.89018	0.8802	1	2153
SAUSA300_0299	SAUSA300_0299	conserved hypothetical protein	-0.00770537	8.44195	0.954568	1	1570.5
SAUSA300_0300	SAUSA300_0300	conserved hypothetical protein	-0.0582178	8.34292	0.712133	0.936209	1498
SAUSA300_0301	SAUSA300_0301	conserved hypothetical protein	-0.0575873	8.82665	0.643385	0.910059	2103.5
SAUSA300_0302	SAUSA300_0302	conserved hypothetical protein	-0.0968396	8.44709	0.502094	0.815842	1641.5
SAUSA300_0303	SAUSA300_0303	putative lipoprotein	0.0451303	7.89908	0.822901	0.974087	1051
SAUSA300_0304	SAUSA300_0304	conserved hypothetical protein	-0.0612641	8.03209	0.746653	0.943141	1216.5
SAUSA300_0305	SAUSA300_0305	formate/nitrite transporter family protein	0.306884	8.40864	0.0436336	0.2041	1340
SAUSA300_0306	brnQ	branched-chain amino acid transport system II carrier protein	0.093501	9.8285	0.451719	0.776574	3932
SAUSA300_0307	SAUSA300_0307	5'-nucleotidase, lipoprotein e(P4) family	-0.0197742	8.92139	0.868587	0.996218	2204.5
SAUSA300_0308	SAUSA300_0308	ABC transporter, permease protein	0.1342	8.75212	0.303498	0.657706	1838.5
SAUSA300_0309	SAUSA300_0309	ABC transporter ATP-binding protein	-0.0923977	8.33965	0.54426	0.840551	1522.5
SAUSA300_0310	pfoR	perfringolysin O regulator protein	-2.33372	8.45043	6.26497e-57	1.7876e-54	3024
SAUSA300_0311	SAUSA300_0311	PfkB family carbohydrate kinase	0.212794	9.05632	0.0749329	0.293335	2198.5
SAUSA300_0312	SAUSA300_0312	indigoidine synthase family protein	0.30603	8.48321	0.0299611	0.154809	1410.5
SAUSA300_0313	SAUSA300_0313	putative nucleoside permease NupC	-0.0240983	9.44018	0.829616	0.977272	3171
SAUSA300_0314	SAUSA300_0314	sodium:solute symporter family protein	0.134328	9.96607	0.218449	0.568873	4257
SAUSA300_0315	nanA	N-acetylneuraminate lyase subunit	0.130943	8.51386	0.365756	0.707337	1562
SAUSA300_0316	SAUSA300_0316	ROK family protein	0.0183456	8.81512	0.897245	1	2015
SAUSA300_0317	SAUSA300_0317	conserved hypothetical protein	-0.0907113	8.78405	0.486253	0.803805	2057
SAUSA300_0318	SAUSA300_0318	N-acetylmannosamine-6-phosphate 2-epimerase	0.122343	8.48123	0.493796	0.809177	1543.5
SAUSA300_0319	SAUSA300_0319	putative membrane protein	0.139059	9.64198	0.226469	0.578795	3400
SAUSA300_0320	SAUSA300_0320	triacylglycerol lipase precursor	0.244419	9.95803	0.042941	0.202158	4034.5
SAUSA300_0321	SAUSA300_0321	conserved hypothetical protein	-0.0361261	9.01998	0.758786	0.951447	2387
SAUSA300_0322	SAUSA300_0322	NADH-dependent flavin oxidoreductase, Oye family	0.155761	8.86296	0.205208	0.545522	1970.5
SAUSA300_0323	SAUSA300_0323	conserved hypothetical protein	0.218648	5.22139	0.470967	0.787809	149.5
SAUSA300_0324	SAUSA300_0324	conserved hypothetical protein	0.0844585	9.40913	0.457073	0.778874	2974
SAUSA300_0325	SAUSA300_0325	glycine cleavage H-protein	0.18085	6.68408	0.496459	0.811009	424.5
SAUSA300_0326	SAUSA300_0326	conserved hypothetical protein	0.0179534	8.89674	0.884593	1	2135
SAUSA300_0327	SAUSA300_0327	conserved hypothetical protein	0.0218508	9.4397	0.845903	0.98545	3101
SAUSA300_0328	SAUSA300_0328	lipoate-protein ligase A family protein	0.0819602	8.92026	0.517335	0.823679	2115.5
SAUSA300_0329	SAUSA300_0329	putative oxidoreductase	0.117397	8.54768	0.405928	0.737216	1605.5
SAUSA300_0330	SAUSA300_0330	putative transport protein SgaT	0.20879	9.03373	0.0964096	0.347237	2147
SAUSA300_0331	SAUSA300_0331	conserved hypothetical protein	0.19538	7.20793	0.412248	0.744898	605
SAUSA300_0332	SAUSA300_0332	PTS system, IIA component	0.133649	7.25815	0.574093	0.858132	654
SAUSA300_0333	SAUSA300_0333	transcriptional antiterminator, BglG family	-0.0470534	10.5626	0.669073	0.919796	6974
SAUSA300_0334	SAUSA300_0334	transcriptional regulator, MarR family	0.0404485	7.57408	0.854865	0.987093	841
SAUSA300_0335	SAUSA300_0335	MATE efflux family protein	0.04689	9.67294	0.689317	0.929708	3616.5
SAUSA300_0336	SAUSA300_0336	conserved hypothetical protein	0.164627	7.7182	0.414078	0.744898	884.5
SAUSA300_0337	glpT	glycerol-3-phosphate transporter	0.111795	9.71584	0.342401	0.686654	3631
SAUSA300_0338	SAUSA300_0338	glyoxalase family protein	0.0185931	9.17189	0.886365	1	2583
SAUSA300_0339	SAUSA300_0339	conserved hypothetical protein	0.0116303	8.64343	0.944489	1	1790.5
SAUSA300_0340	SAUSA300_0340	NADH-dependent FMN reductase	0.201862	9.53035	0.0946935	0.34395	3042.5
SAUSA300_0341	SAUSA300_0341	putative membrane protein	-0.0626994	9.67754	0.582439	0.86407	3803
SAUSA300_0342	SAUSA300_0342	conserved hypothetical protein	-0.11634	6.31257	0.672278	0.920752	373
SAUSA300_0343	SAUSA300_0343	acetyltransferase, GNAT family	0.146073	7.8016	0.468194	0.786828	950
SAUSA300_0344	SAUSA300_0344	putative lipoprotein	0.0731065	8.65472	0.599696	0.876006	1769
SAUSA300_0345	SAUSA300_0345	Tat-translocated enzyme	0.0699164	8.54023	0.648232	0.910059	1635.5
SAUSA300_0346	SAUSA300_0346	putative membrane protein	0.122009	9.91909	0.263336	0.615944	4136.5
SAUSA300_0347	tatC	Sec-independent protein translocase TatC	0.106918	9.1597	0.333683	0.681008	2469.5
SAUSA300_0348	SAUSA300_0348	twin-arginine translocation protein, TatA/E family	0.0775369	5.7237	0.817918	0.971065	231
SAUSA300_0349	SAUSA300_0349	conserved hypothetical protein	0.0226821	8.32678	0.897447	1	1421.5
SAUSA300_0350	SAUSA300_0350	transcriptional regulator, Cro/CI family-related protein	-0.371771	3.60752	0.361146	0.705272	60.5
SAUSA300_0351	SAUSA300_0351	putative membrane protein	0.0109126	8.94792	0.934231	1	2209
SAUSA300_0352	SAUSA300_0352	ABC transporter, ATP-binding protein	0.0637483	8.93629	0.599679	0.876006	2150
SAUSA300_0353	SAUSA300_0353	conserved hypothetical protein	-0.0125738	9.63969	0.914481	1	3626.5
SAUSA300_0354	ltrA	low temperature requirement protein LtrA	-0.175669	10.2372	0.135008	0.439418	5883
SAUSA300_0355	SAUSA300_0355	acetyl-CoA acetyltransferase	-8.15467	5.81975	2.44423e-64	1.25536e-61	619.5
SAUSA300_0356	SAUSA300_0356	conserved hypothetical protein	0.178226	8.1292	0.346769	0.689777	1176
SAUSA300_0357	metE	5-methyltetrahydropteroyltriglutamate-- homocysteine S-methyltransferase	-0.0695754	10.1762	0.576476	0.860193	5383
SAUSA300_0358	SAUSA300_0358	putative 5-methyltetrahydrofolate--homocysteine methyltransferase	0.0836545	9.92267	0.44868	0.776574	4220.5
SAUSA300_0359	SAUSA300_0359	trans-sulfuration enzyme family protein	-0.0109837	8.62062	0.931174	1	1775.5
SAUSA300_0360	SAUSA300_0360	Cys/Met metabolism PLP-dependent enzyme	0.0900826	9.35301	0.41929	0.748186	2840
SAUSA300_0361	SAUSA300_0361	ParB-like partition protein	-0.0154647	8.78448	0.905856	1	1987
SAUSA300_0362	SAUSA300_0362	conserved hypothetical protein	-0.0513949	8.92223	0.667399	0.918855	2238.5
SAUSA300_0364	ychF	GTP-binding protein YchF	-1.57685	5.98904	4.34787e-09	9.22754e-08	469
SAUSA300_0365	SAUSA300_0365	conserved hypothetical protein	-0.361661	6.72401	0.163795	0.487965	553.5
SAUSA300_0366	rpsF	ribosomal protein S6	2.99499	0.175875	0.142056	0.453384	0.5
SAUSA300_0368	rpsR	ribosomal protein S18	1.886	-1.00759	1	1	0
SAUSA300_0369	SAUSA300_0369	conserved hypothetical protein	-0.127373	9.16693	0.309662	0.662678	2739
SAUSA300_0370	SAUSA300_0370	putative staphylococcal enterotoxin	0.0262776	8.77106	0.84421	0.98545	1960
SAUSA300_0371	SAUSA300_0371	conserved hypothetical protein	0.0193085	8.03081	0.932676	1	1174
SAUSA300_0372	SAUSA300_0372	putative lipoprotein	0.169633	7.51957	0.426265	0.755452	762
SAUSA300_0373	SAUSA300_0373	conserved hypothetical protein	-0.18016	7.27352	0.451068	0.776574	751
SAUSA300_0374	SAUSA300_0374	putative membrane protein	-0.141413	6.46972	0.600175	0.876208	424.5
SAUSA300_0375	SAUSA300_0375	putative phosphoglycerate mutase family protein	-0.0140515	8.22966	0.927035	1	1362
SAUSA300_0376	SAUSA300_0376	conserved hypothetical protein	0.139124	8.21339	0.396576	0.728011	1263.5
SAUSA300_0377	SAUSA300_0377	putative lipoprotein	-0.19227	8.23023	0.252411	0.607921	1470
SAUSA300_0378	SAUSA300_0378	conserved hypothetical protein	-0.147598	8.29626	0.373352	0.713996	1512
SAUSA300_0379	ahpF	alkyl hydroperoxide reductase, subunit F	0.0492702	8.31477	0.763184	0.953237	1399.5
SAUSA300_0380	ahpC	Alkyl hydroperoxide reductase subunit C	-1.15499	4.8129	0.00630563	0.0457425	186.5
SAUSA300_0381	SAUSA300_0381	putative NAD(P)H-flavin oxidoreductase	0.0161774	8.89412	0.899834	1	2118.5
SAUSA300_0382	SAUSA300_0382	sodium:dicarboxylate symporter family protein	-0.044976	9.44876	0.682648	0.924904	3217
SAUSA300_0383	SAUSA300_0383	conserved hypothetical protein	-1.0877	5.38861	0.000735453	0.00740644	276
SAUSA300_0384	SAUSA300_0384	conserved hypothetical protein	-0.204701	8.02602	0.27438	0.631015	1276.5
SAUSA300_0385	SAUSA300_0385	conserved hypothetical protein	-0.109658	7.67183	0.589615	0.87069	958.5
SAUSA300_0386	xpt	xanthine phosphoribosyltransferase	-0.277947	6.8629	0.320356	0.671866	591
SAUSA300_0387	pbuX	xanthine permease	-0.387834	9.33699	0.000557695	0.00582179	3410
SAUSA300_0388	guaB	inosine-5'-monophosphate dehydrogenase	-1.1553	7.153	0.0742309	0.292392	962.5
SAUSA300_0389	guaA	GMP synthase	-0.0514379	7.30469	0.91297	1	740.5
SAUSA300_0390	SAUSA300_0390	conserved hypothetical protein	0.0637987	8.26907	0.704596	0.936209	1352.5
SAUSA300_0391	SAUSA300_0391	conserved hypothetical protein	0.0617373	9.73454	0.601334	0.8774	3757
SAUSA300_0392	SAUSA300_0392	conserved hypothetical protein	-0.0139695	6.25289	0.957833	1	342
SAUSA300_0393	SAUSA300_0393	conserved hypothetical protein	0.247119	8.62308	0.0582887	0.252068	1598
SAUSA300_0394	SAUSA300_0394	FAD/NAD(P)-binding Rossmann fold Superfamily	0.10714	9.34952	0.363816	0.707337	2816.5
SAUSA300_0395	SAUSA300_0395	exotoxin	0.103831	8.81553	0.401466	0.732739	1940.5
SAUSA300_0396	2007-09-01	exotoxin 7	-0.102955	8.79335	0.419835	0.748186	2094
SAUSA300_0397	SAUSA300_0397	exotoxin	0.0993015	8.67614	0.460312	0.780251	1767
SAUSA300_0398	SAUSA300_0398	exotoxin	0.102359	8.55282	0.44446	0.773797	1616.5
SAUSA300_0399	SAUSA300_0399	exotoxin	0.0807374	8.77183	0.546977	0.841101	1905.5
SAUSA300_0400	SAUSA300_0400	exotoxin	0.149118	8.64509	0.257701	0.611629	1696.5
SAUSA300_0401	SAUSA300_0401	exotoxin	-0.0431352	8.71511	0.736228	0.939601	1923
SAUSA300_0402	SAUSA300_0402	exotoxin	0.14166	8.6083	0.30892	0.661639	1657
SAUSA300_0403	SAUSA300_0403	exotoxin	0.123949	9.12119	0.265305	0.619489	2390
SAUSA300_0404	SAUSA300_0404	exotoxin	0.067746	8.42906	0.680608	0.924904	1509
SAUSA300_0405	hsdM	type I restriction-modification system, M subunit	0.0813644	9.47439	0.477311	0.793355	3101.5
SAUSA300_0406	SAUSA300_0406	putative restriction/modification system specificity protein	-0.0765544	9.36824	0.487388	0.804175	3072.5
SAUSA300_0407	SAUSA300_0407	exotoxin	0.066787	9.49225	0.569835	0.857248	3168
SAUSA300_0408	SAUSA300_0408	putative surface protein	0.0500742	9.94234	0.648683	0.910059	4335
SAUSA300_0409	SAUSA300_0409	conserved hypothetical protein	0.122861	7.64446	0.555694	0.848912	852
SAUSA300_0410	SAUSA300_0410	staphylococcal tandem lipoprotein	0.0245788	9.00424	0.840313	0.984023	2281.5
SAUSA300_0411	SAUSA300_0411	staphylococcal tandem lipoprotein	0.0396222	9.70456	0.734491	0.939601	3689
SAUSA300_0412	SAUSA300_0412	pseudogene	0.0133018	8.6749	0.92723	1	1824.5
SAUSA300_0413	SAUSA300_0413	staphylococcal tandem lipoprotein	0.169378	9.24987	0.1618	0.483946	2553.5
SAUSA300_0414	SAUSA300_0414	staphylococcal tandem lipoprotein	0.0615147	8.83205	0.630232	0.90252	2003.5
SAUSA300_0415	lpl3	staphylococcal tandem lipoprotein	0.15382	8.7005	0.246305	0.602965	1757.5
SAUSA300_0416	SAUSA300_0416	staphylococcal tandem lipoprotein	0.0584229	9.38948	0.599533	0.876006	2947
SAUSA300_0417	SAUSA300_0417	staphylococcal tandem lipoprotein	0.00757606	9.0303	0.953924	1	2352.5
SAUSA300_0418	SAUSA300_0418	staphylococcal tandem lipoprotein	0.117368	8.63133	0.38035	0.713996	1697
SAUSA300_0419	SAUSA300_0419	staphylococcal tandem lipoprotein	0.0851376	9.45517	0.449686	0.776574	3053
SAUSA300_0420	SAUSA300_0420	conserved hypothetical protein	0.0708299	9.43107	0.527299	0.828872	3020
SAUSA300_0421	SAUSA300_0421	conserved hypothetical protein	0.14297	7.57985	0.50589	0.819464	802.5
SAUSA300_0422	SAUSA300_0422	conserved hypothetical protein	0.0824842	8.17941	0.673736	0.921533	1261.5
SAUSA300_0423	SAUSA300_0423	conserved hypothetical protein	0.0504267	8.52997	0.723498	0.939601	1622.5
SAUSA300_0424	SAUSA300_0424	putative cobalamin synthesis protein	0.180791	9.41297	0.102124	0.362732	2853.5
SAUSA300_0425	SAUSA300_0425	NADH dehydrogenase I, F subunit	-1.47528	8.43147	1.35e-10	3.21e-09	2525
SAUSA300_0426	SAUSA300_0426	conserved hypothetical protein	-1.51005	8.7252	2.29092e-11	5.88307e-10	3131.5
SAUSA300_0427	SAUSA300_0427	conserved hypothetical protein	-0.717986	6.73973	0.00950186	0.0648957	631.5
SAUSA300_0428	SAUSA300_0428	conserved hypothetical protein	0.0383394	8.85802	0.759363	0.951705	2054
SAUSA300_0429	SAUSA300_0429	PAP2 family protein	0.114874	8.74184	0.385996	0.718772	1839
SAUSA300_0430	SAUSA300_0430	conserved hypothetical protein	0.122702	8.71733	0.352981	0.697273	1791
SAUSA300_0431	SAUSA300_0431	conserved hypothetical protein	0.072545	6.74779	0.791136	0.961813	465
SAUSA300_0432	SAUSA300_0432	sodium dependent transporter	-0.447304	7.68332	0.0730251	0.29086	1083
SAUSA300_0433	cysM	cysteine synthase/cystathionine beta-synthase	0.149227	8.54002	0.287924	0.639919	1572.5
SAUSA300_0434	metB	cystathionine gamma-synthase	-0.449704	8.5487	0.00189573	0.0168451	2004.5
SAUSA300_0435	SAUSA300_0435	ABC transporter, ATP-binding protein	0.193266	8.66437	0.168346	0.492382	1685.5
SAUSA300_0436	SAUSA300_0436	ABC transporter, permease protein	0.207103	9.14014	0.102079	0.362732	2318
SAUSA300_0437	SAUSA300_0437	NLPA lipoprotein	0.17745	8.38558	0.267074	0.620676	1393
SAUSA300_0438	SAUSA300_0438	CHAP domain family	-0.966338	8.57908	1.31988e-09	3.05355e-08	2466.5
SAUSA300_0439	SAUSA300_0439	conserved hypothetical protein	0.0772363	7.32731	0.739361	0.94056	698
SAUSA300_0440	SAUSA300_0440	MutT/nudix family protein	0.184643	7.38427	0.416311	0.746569	694
SAUSA300_0441	SAUSA300_0441	acetyltransferase, GNAT family	-0.00195786	7.65327	0.987825	1	905
SAUSA300_0442	SAUSA300_0442	YibE/F-like protein	-4.39961	7.04941	4.09744e-29	3.50741e-27	1310
SAUSA300_0443	SAUSA300_0443	YibE/F-like protein	-4.64003	7.39074	9.30928e-37	1.32812e-34	1686.5
SAUSA300_0444	gltC	LysR family regulatory protein	-0.226999	9.20658	0.0485157	0.219345	2916
SAUSA300_0445	gltB	glutamate synthase, large subunit	-0.109419	10.7892	0.313189	0.664635	8340.5
SAUSA300_0446	gltD	glutamate synthase, small subunit	0.10293	9.57725	0.374829	0.713996	3291.5
SAUSA300_0447	SAUSA300_0447		-0.407651	0.493868	0.670992	0.919972	5
SAUSA300_0448	treP	PTS system, trehalose-specific IIBC component	0.201536	10.1905	0.0839921	0.320018	4835
SAUSA300_0449	treC	alpha,alpha-phosphotrehalase	0.140274	8.14597	0.515136	0.822606	1225.5
SAUSA300_0450	treR	trehalose operon repressor	-0.050609	8.09464	0.796641	0.961813	1244
SAUSA300_0451	SAUSA300_0451	acetyltransferase, GNAT family	-0.000791149	8.41624	0.991821	1	1540
SAUSA300_0452	dnaX	DNA polymerase III, gamma and tau subunits	2.00697	-0.299366	0.263359	0.615944	0.5
SAUSA300_0454	recR	recombination protein RecR	4.52569	-0.293029	0.0499217	0.224124	0
SAUSA300_0455	rrsA		-1.15486	4.87208	0.00180578	0.0163283	191.5
SAUSA300_0456	rrlA		-1.31456	4.35979	5.30684e-05	0.000688281	139.5
SAUSA300_0457	rrfA		-0.380672	2.62948	0.322701	0.672902	30
SAUSA300_0458	SAUSA300_0458	Orn/Lys/Arg decarboxylase	0.320885	6.69438	0.253913	0.60939	399
SAUSA300_0459	tmk	thymidylate kinase	-2.32197	-1.0068	0.8	0.961813	0.5
SAUSA300_0460	SAUSA300_0460	conserved hypothetical protein	-0.969643	6.30847	0.000194557	0.00228138	499.5
SAUSA300_0461	holB	DNA polymerase III delta subunit	3.18423	-0.766514	0.453045	0.776574	0
SAUSA300_0462	SAUSA300_0462	conserved hypothetical protein	-0.216031	10.614	0.123042	0.410886	7621
SAUSA300_0463	SAUSA300_0463	conserved hypothetical protein	0.0722304	6.51945	0.792744	0.961813	400.5
SAUSA300_0464	SAUSA300_0464	Methyltransferase	0.0322746	8.90848	0.792757	0.961813	2127.5
SAUSA300_0465	SAUSA300_0465	conserved hypothetical protein	0.103143	7.3564	0.673297	0.921533	711
SAUSA300_0466	SAUSA300_0466	conserved hypothetical protein	-0.0968064	9.36399	0.373291	0.713996	3095.5
SAUSA300_0467	metS	methionyl-tRNA synthetase	-0.461435	2.95758	0.245794	0.602458	38.5
SAUSA300_0468	SAUSA300_0468	hydrolase, TatD family	0.269289	6.79564	0.373843	0.713996	448.5
SAUSA300_0469	SAUSA300_0469	primase-related protein	-1.19236	6.2022	5.31695e-06	7.93833e-05	496
SAUSA300_0470	ksgA	dimethyladenosine transferase	-1.73169	5.32237	2.47148e-05	0.00033056	309.5
SAUSA300_0471	SAUSA300_0471	veg protein	-0.695165	6.29317	0.0258815	0.139045	456
SAUSA300_0472	ispE	4-diphosphocytidyl-2C-methyl-D-erythritol kinase	-0.590402	8.59507	1.08118e-05	0.000154248	2176
SAUSA300_0473	purR	pur operon repressor	-4.25892	5.024	4.22251e-07	7.37647e-06	323.5
SAUSA300_0474	SAUSA300_0474	putative endoribonuclease L-PSP	-0.0252704	6.31134	0.915902	1	356
SAUSA300_0475	SAUSA300_0475	SpoVG protein	1.59985	7.57115	1.33673e-05	0.000185552	380
SAUSA300_0476	SAUSA300_0476	hypothetical protein	0.442036	5.72011	0.147083	0.460059	194
SAUSA300_0477	glmU	UDP-N-acetylglucosamine pyrophosphorylase	-0.478696	-0.656448	1	1	1
SAUSA300_0478	prs	ribose-phosphate pyrophosphokinase	1.88603	-1.00759	1	1	0
SAUSA300_0479	SAUSA300_0479	ribosomal protein L25, Ctc-form	-0.252932	6.18065	0.352402	0.696665	362
SAUSA300_0481	mfd	transcription-repair coupling factor	-0.163798	9.30155	0.205845	0.545648	2994
SAUSA300_0482	SAUSA300_0482	polysaccharide biosynthesis protein	0.0174693	9.49067	0.896106	1	3257.5
SAUSA300_0483	SAUSA300_0483	tetrapyrrole methylase family protein	-0.143703	8.97059	0.220924	0.57166	2392.5
SAUSA300_0484	SAUSA300_0484	conserved hypothetical protein	-0.0977226	6.38032	0.706353	0.936209	387.5
SAUSA300_0486	SAUSA300_0486	polyribonucleotide nucleotidyltransferase	-0.776235	6.07872	0.00497113	0.0373842	399
SAUSA300_0487	SAUSA300_0487	MesJ/Ycf62 family protein	-1.24168	-0.768636	0.711738	0.936209	1
SAUSA300_0488	hpt	hypoxanthine phosphoribosyltransferase	-2.79313	5.79041	0.00159858	0.0146613	455.5
SAUSA300_0489	SAUSA300_0489	putative cell division protein FtsH	-0.284539	4.01729	0.411154	0.743552	80.5
SAUSA300_0490	SAUSA300_0490	33 kDa chaperonin (Heat shock protein 33-like protein)	-0.0443756	8.62151	0.728718	0.939601	1804.5
SAUSA300_0491	cysK	cysteine synthase A	-1.63988	6.78703	4.69218e-07	8.14157e-06	836
SAUSA300_0492	folP	dihydropteroate synthase	-3.18035	-0.88049	0.336435	0.681008	1
SAUSA300_0493	folB	dihydroneopterin aldolase	-0.419254	-0.880435	1	1	0.5
SAUSA300_0494	folK	2-amino-4-hydroxy-6- hydroxymethyldihydropteridine pyrophosphokinase	0.406588	-0.463384	1	1	1
SAUSA300_0495	SAUSA300_0495	hypothetical protein	-0.181604	5.78728	0.519836	0.825055	264
SAUSA300_0496	lysS	lysyl-tRNA synthetase	-2.32186	-1.0068	0.8	0.961813	0.5
SAUSA300_0497	rrfG		-0.49535	2.42765	0.266995	0.620676	27
SAUSA300_0498	SAUSA300_0498		-0.204363	0.660121	0.849977	0.985881	5.5
SAUSA300_0499	rrsB		-1.15415	4.84212	0.000606456	0.00625453	189.5
SAUSA300_0500	SAUSA300_0500		-1.87997	1.16891	0.00208152	0.0182435	14.5
SAUSA300_0501	rrlB		-1.22151	4.41895	5.09242e-05	0.000663824	143
SAUSA300_0502	rrfB		-0.477383	2.65009	0.216072	0.56562	31.5
SAUSA300_0503	SAUSA300_0503	transcriptional regulator, gntR family protein	0.0861821	9.5029	0.472873	0.789368	3165.5
SAUSA300_0504	SAUSA300_0504	pyridoxine biosynthesis protein	0.0496071	6.61163	0.862189	0.992164	432
SAUSA300_0505	SAUSA300_0505	conserved hypothetical protein	-0.211815	7.27444	0.379475	0.713996	761.5
SAUSA300_0506	nupC	pyrimidine nucleoside transport protein	-0.250972	8.79612	0.0596306	0.256825	2207
SAUSA300_0507	ctsR	transcriptional regulator CtsR	-0.48082	3.12886	0.332612	0.681008	44
SAUSA300_0508	SAUSA300_0508	conserved hypothetical protein	0.199521	5.83896	0.533879	0.83388	235
SAUSA300_0509	SAUSA300_0509	ATP guanido phosphotransferase	-0.0874458	8.97858	0.450177	0.776574	2351.5
SAUSA300_0510	clpC	endopeptidase	-1.58946	4.02404	0.000301966	0.00335987	119.5
SAUSA300_0511	radA	DNA repair protein RadA	0.0494483	8.64071	0.767904	0.955384	1769.5
SAUSA300_0512	SAUSA300_0512	PIN domain protein	0.391901	9.76089	0.0211497	0.120963	3324.5
SAUSA300_0513	gltX	glutamyl-tRNA synthetase	-3.12068	-0.883735	0.335784	0.681008	1
SAUSA300_0514	cysE	serine acetyltransferase	-1.08098	2.47061	0.0266787	0.142196	33.5
SAUSA300_0515	cysS	cysteinyl-tRNA synthetase	0.0361989	-0.560123	1	1	1
SAUSA300_0516	SAUSA300_0516	conserved hypothetical protein	-0.699649	7.17287	0.00429159	0.0329965	839.5
SAUSA300_0517	SAUSA300_0517	RNA methyltransferase, TrmH family, group 3	-0.170982	6.70607	0.497144	0.811612	500
SAUSA300_0518	SAUSA300_0518	conserved hypothetical protein	-0.0259596	8.58334	0.846264	0.98545	1746
SAUSA300_0519	SAUSA300_0519	conserved hypothetical protein	-0.049833	9.00229	0.67069	0.919972	2368.5
SAUSA300_0520	SAUSA300_0520	preprotein translocase, SecE subunit	-1.43361	1.50697	0.025632	0.138575	17
SAUSA300_0521	nusG	transcription termination/antitermination factor NusG	-0.599775	6.0222	0.149307	0.463627	364
SAUSA300_0522	rplK	ribosomal protein L11	-0.455788	-0.65806	1	1	1
SAUSA300_0523	rplA	ribosomal protein L1	-2.3216	-1.0068	0.8	0.961813	0.5
SAUSA300_0524	rplJ	ribosomal protein L10	-2.32147	-1.0068	0.8	0.961813	0.5
SAUSA300_0526	SAUSA300_0526	Methyltransferase small domain	-0.0396969	7.38455	0.857628	0.989343	759.5
SAUSA300_0527	rpoB	DNA-directed RNA polymerase, beta subunit	0.379621	-0.76413	1	1	0.5
SAUSA300_0528	rpoC	DNA-directed RNA polymerase, beta' subunit	-1.28553	-0.074064	0.237002	0.592854	3.5
SAUSA300_0529	SAUSA300_0529	conserved hypothetical protein	-2.43599	2.03875	1.50676e-06	2.43357e-05	32
SAUSA300_0530	rpsL	ribosomal protein S12	-2.32124	-1.0068	0.8	0.961813	0.5
SAUSA300_0531	SAUSA300_0531	30S ribosomal protein S7	0.894778	-0.656393	0.959686	1	0.5
SAUSA300_0532	fusA	translation elongation factor G	0.383013	-0.767808	1	1	0.5
SAUSA300_0533	tuf	translation elongation factor Tu	-1.04459	-0.558574	0.651373	0.910059	1.5
SAUSA300_0534	SAUSA300_0534	amidohydrolase	0.198248	9.099	0.0767075	0.298011	2280
SAUSA300_0535	SAUSA300_0535	putative pyridoxal phosphate-dependent acyltransferase	-1.5094	8.16568	7.17737e-19	3.17784e-17	2122
SAUSA300_0536	SAUSA300_0536	DJ-1/PfpI family protein	-0.0245884	8.8475	0.849319	0.985607	2098
SAUSA300_0537	SAUSA300_0537	L-ribulokinase	0.0895496	10.1411	0.443879	0.773326	4910
SAUSA300_0538	SAUSA300_0538	NAD dependent epimerase/dehydratase family	-1.39797	8.32727	1.35257e-15	4.69379e-14	2305
SAUSA300_0539	ilvE	branched-chain amino acid aminotransferase	-0.763548	7.10067	0.00320527	0.0262138	805
SAUSA300_0540	SAUSA300_0540	HAD-superfamily hydrolase, subfamily IA, variant 1	-0.224944	8.45816	0.131364	0.430832	1735
SAUSA300_0541	SAUSA300_0541	deoxynucleoside kinase family protein	0.0537709	7.94211	0.787149	0.961813	1079.5
SAUSA300_0542	SAUSA300_0542	deoxynucleoside kinase family protein	-0.0676673	8.15567	0.761401	0.9525	1325.5
SAUSA300_0543	SAUSA300_0543	putative deaminase	-0.604445	2.37606	0.186992	0.522384	26.5
SAUSA300_0544	SAUSA300_0544	hydrolase, haloacid dehalogenase-like family	-0.209412	8.53511	0.137308	0.444088	1828
SAUSA300_0545	SAUSA300_0545	Flavodoxin-like fold	-1.22639	6.57966	2.25903e-05	0.000305326	657.5
SAUSA300_0546	sdrC	sdrC protein	0.0318604	10.4819	0.775517	0.960771	6361.5
SAUSA300_0547	sdrD	sdrD protein	-1.43344	10.2532	1.1181e-35	1.5112e-33	8847
SAUSA300_0548	sdrE	sdrE protein	0.0173402	10.6495	0.877702	0.999973	7205.5
SAUSA300_0549	SAUSA300_0549	glycosyl transferase, group 1 family protein	0.137053	9.68414	0.240146	0.596259	3511.5
SAUSA300_0550	SAUSA300_0550	glycosyl transferase, group 1 family protein	0.203236	10.1716	0.307226	0.660253	4786.5
SAUSA300_0551	SAUSA300_0551	conserved hypothetical protein	-3.18001	-0.88049	0.336253	0.681008	1
SAUSA300_0552	SAUSA300_0552	conserved hypothetical protein	-0.942123	7.66687	1.99314e-05	0.000270814	1274
SAUSA300_0553	SAUSA300_0553	conserved hypothetical protein	-0.971089	6.88339	8.80069e-05	0.0010971	741.5
SAUSA300_0554	SAUSA300_0554	glucosamine-6-phosphate isomerase	-0.0799973	8.68062	0.55187	0.845539	1914
SAUSA300_0555	SAUSA300_0555	putative hexulose-6-phosphate synthase	0.0151312	8.18881	0.938216	1	1297
SAUSA300_0556	SAUSA300_0556	SIS domain protein	0.149148	7.62504	0.486728	0.803805	833.5
SAUSA300_0557	SAUSA300_0557	HAD-superfamily hydrolase, subfamily IA, variant 1	0.16179	8.71509	0.275327	0.631851	1761.5
SAUSA300_0558	SAUSA300_0558	putative proline/betaine transporter	-0.00360471	9.94646	0.970371	1	4439.5
SAUSA300_0559	SAUSA300_0559	putative substrate--CoA ligase	0.149201	10.0298	0.16594	0.488721	4422
SAUSA300_0560	vraB	acetyl-CoA c-acetyltransferase	0.220141	8.73339	0.0986008	0.352586	1742
SAUSA300_0561	SAUSA300_0561	hypothetical protein	0.097199	7.83597	0.621858	0.895642	988.5
SAUSA300_0562	thiD	phosphomethylpyrimidine kinase	0.0562734	9.05343	0.635654	0.904292	2328.5
SAUSA300_0563	ung	uracil-DNA glycosylase	0.011103	8.5348	0.950512	1	1663
SAUSA300_0564	SAUSA300_0564	conserved hypothetical protein	0.0293509	8.79066	0.823878	0.974087	1966
SAUSA300_0565	SAUSA300_0565	conserved hypothetical protein	0.0408708	7.85004	0.840711	0.984023	1026
SAUSA300_0566	SAUSA300_0566	amino acid permease	0.0580886	9.70815	0.625536	0.89945	3682.5
SAUSA300_0567	SAUSA300_0567	conserved hypothetical protein	0.108262	8.47776	0.476241	0.79209	1520
SAUSA300_0568	SAUSA300_0568	integral membrane protein	0.159659	8.37363	0.308803	0.661639	1394.5
SAUSA300_0569	SAUSA300_0569	conserved hypothetical protein	-0.411491	4.88553	0.584764	0.866017	154.5
SAUSA300_0570	pta	phosphate acetyltransferase	-2.12943	-0.223981	0.0730548	0.29086	3.5
SAUSA300_0571	SAUSA300_0571	lipoate-protein ligase A family protein	-1.79727	2.36377	0.000337545	0.00368858	36.5
SAUSA300_0572	mvk	mevalonate kinase	-2.32097	-1.0068	0.8	0.961813	0.5
SAUSA300_0574	SAUSA300_0574	phosphomevalonate kinase	-3.14937	-0.882113	0.334309	0.681008	1
SAUSA300_0575	SAUSA300_0575	conserved hypothetical protein	-0.142453	4.89215	0.642685	0.910059	139
SAUSA300_0576	SAUSA300_0576	putative Pyridine nucleotide-disulphide oxidoreductase	0.205821	9.84076	0.0680767	0.277054	3790.5
SAUSA300_0577	SAUSA300_0577	putative transcriptional regulator	-0.807165	5.91664	0.00309267	0.0253738	366.5
SAUSA300_0578	SAUSA300_0578	conserved hypothetical protein	-0.163493	5.4505	0.65165	0.910059	208
SAUSA300_0579	SAUSA300_0579	conserved hypothetical protein	0.166425	9.45549	0.173533	0.50071	2937
SAUSA300_0580	SAUSA300_0580	conserved hypothetical protein	-0.0473041	9.27564	0.659854	0.916427	2846
SAUSA300_0581	SAUSA300_0581	conserved hypothetical protein	0.0840735	9.23424	0.442119	0.77183	2616
SAUSA300_0582	SAUSA300_0582	conserved hypothetical protein	0.102586	8.64331	0.460851	0.780651	1725
SAUSA300_0583	SAUSA300_0583	conserved hypothetical protein	0.0262154	8.82915	0.843489	0.98545	2033
SAUSA300_0584	SAUSA300_0584	conserved hypothetical protein	-0.132005	8.33509	0.386307	0.718772	1539.5
SAUSA300_0585	SAUSA300_0585	conserved hypothetical protein	0.129156	8.54228	0.380353	0.713996	1598
SAUSA300_0586	SAUSA300_0586	conserved hypothetical protein	0.0921793	8.81481	0.46623	0.785392	1947
SAUSA300_0587	SAUSA300_0587	conserved hypothetical protein	0.0104436	8.63522	0.946765	1	1783.5
SAUSA300_0588	SAUSA300_0588	conserved hypothetical protein	0.191872	8.71279	0.145818	0.458676	1737
SAUSA300_0589	SAUSA300_0589	aldo/keto reductase family protein	0.0178377	8.51223	0.904245	1	1626.5
SAUSA300_0590	SAUSA300_0590	conserved hypothetical protein	-0.231506	7.50879	0.254813	0.610392	900
SAUSA300_0591	SAUSA300_0591	acetyltransferase, GNAT family	-0.164999	8.45634	0.255721	0.610573	1689
SAUSA300_0592	SAUSA300_0592	conserved hypothetical protein	-0.0388367	9.22279	0.728251	0.939601	2723
SAUSA300_0593	SAUSA300_0593	conserved hypothetical protein	-0.0380485	7.64968	0.84549	0.98545	911
SAUSA300_0594	adh	alcohol dehydrogenase	0.207229	8.33171	0.187147	0.522384	1334.5
SAUSA300_0595	SAUSA300_0595	conserved hypothetical protein	-0.192729	5.42139	0.606286	0.879524	203
SAUSA300_0596	argS	arginyl-tRNA synthetase	0.379615	-0.76413	1	1	0.5
SAUSA300_0597	SAUSA300_0597	putative endonuclease III	-0.0545636	8.77904	0.665948	0.918855	2030.5
SAUSA300_0598	SAUSA300_0598	putative iron compound ABC transporter, iron compound-binding protein	-0.0275946	8.82664	0.822776	0.974087	2058.5
SAUSA300_0599	SAUSA300_0599	iron compound ABC transporter, permease protein	0.0628081	9.42949	0.573158	0.857248	3026.5
SAUSA300_0600	SAUSA300_0600	hydrolase, haloacid dehalogenase-like family	-0.199606	8.39646	0.219454	0.569827	1649
SAUSA300_0601	SAUSA300_0601	hydrolase, alpha/beta hydrolase fold family	0.0736036	8.53806	0.605695	0.879524	1629.5
SAUSA300_0602	SAUSA300_0602	conserved hypothetical protein	0.0094167	7.6903	0.972833	1	921.5
SAUSA300_0603	SAUSA300_0603	conserved hypothetical protein	-1.29816	10.1845	5.19377e-19	2.38171e-17	8262.5
SAUSA300_0604	SAUSA300_0604	hydrolase, alpha/beta hydrolase fold family	-1.119	8.45927	3.02349e-09	6.57993e-08	2338
SAUSA300_0605	sarA	staphylococcal accessory regulator A	-1.88056	1.95831	0.00474318	0.0359306	28
SAUSA300_0606	SAUSA300_0606	putative membrane protein	0.045856	7.63959	0.835524	0.981827	874.5
SAUSA300_0611	SAUSA300_0611	putative Na+/H+ antiporter, MnhB component	-0.368891	0.915388	0.720278	0.937743	7.5
SAUSA300_0612	SAUSA300_0612	putative Na+/H+ antiporter, MnhC component	0.1134	8.76102	0.397212	0.72808	1864.5
SAUSA300_0613	SAUSA300_0613	putative Na+/H+ antiporter, MnhD component	0.113822	9.74422	0.336225	0.681008	3682
SAUSA300_0614	SAUSA300_0614	putative Na+/H+ antiporter, MnhE component	0.00262975	9.0452	0.987441	1	2380
SAUSA300_0615	SAUSA300_0615	putative Na+/H+ antiporter, MnhF component	0.39304	7.4479	0.063669	0.26716	663
SAUSA300_0616	SAUSA300_0616	putative Na+/H+ antiporter, MnhG component	0.167862	7.88713	0.385012	0.717593	990
SAUSA300_0617	SAUSA300_0617	Na+/H+ antiporter	0.0487007	10.011	0.677992	0.924632	4552.5
SAUSA300_0618	SAUSA300_0618	ABC transporter, substrate-binding protein	-6.60317	4.95547	4.25455e-30	3.90203e-28	324.5
SAUSA300_0619	SAUSA300_0619	ABC transporter, permease protein	-7.18959	5.78064	2.96674e-28	2.24076e-26	576.5
SAUSA300_0620	SAUSA300_0620	ABC transporter ATP-binding protein	-7.6021	5.65191	4.31856e-41	6.93129e-39	531.5
SAUSA300_0621	SAUSA300_0621	iron-dependent repressor	0.196305	7.86553	0.306993	0.660253	961
SAUSA300_0622	SAUSA300_0622	putative membrane protein	-0.122867	9.85046	0.26801	0.621725	4379
SAUSA300_0623	tagA	teichoic acid biosynthesis protein	-1.93404	-0.295627	0.12485	0.415379	3
SAUSA300_0624	tagH	teichoic acid translocation ATP-binding protein	-1.78602	-0.660938	0.379327	0.713996	1.5
SAUSA300_0625	tagG	teichoic acid ABC transporter protein	1.88601	-1.00759	1	1	0
SAUSA300_0626	tagB	teichoic acid biosynthesis protein B	-0.210712	0.234905	0.945127	1	3.5
SAUSA300_0627	tagX	teichoic acid biosynthesis protein X	0.0951217	10.0913	0.390393	0.722804	4728
SAUSA300_0629	pbp4	penicillin-binding protein 4	0.162319	7.93461	0.396607	0.728011	1028
SAUSA300_0630	SAUSA300_0630	ABC transporter, ATP-binding protein	0.0632294	2.97582	0.90101	1	33
SAUSA300_0631	SAUSA300_0631	putative nucleoside transporter	0.416157	8.8759	0.00300114	0.0247017	1758.5
SAUSA300_0632	SAUSA300_0632	conserved hypothetical protein	-0.0687093	8.95503	0.5632	0.855678	2305
SAUSA300_0633	fhuA	ferrichrome transport ATP-binding protein fhuA	-6.04724	6.34322	4.34785e-62	1.59504e-59	883.5
SAUSA300_0634	fhuB	ferrichrome transport permease protein fhuB	0.21144	9.39002	0.0549666	0.241252	2755
SAUSA300_0635	fhuG	ferrichrome transport permease protein fhuG	0.044635	9.54398	0.716124	0.936835	3277
SAUSA300_0636	SAUSA300_0636	dihydroxyacetone kinase, DhaK subunit	0.356142	8.94901	0.00369479	0.0290697	1907
SAUSA300_0637	SAUSA300_0637	dihydroxyacetone kinase, DhaL subunit	0.232477	7.71809	0.248859	0.603465	854.5
SAUSA300_0638	SAUSA300_0638	dihydroxyacetone kinase, phosphotransfer subunit	0.217893	6.62931	0.39712	0.72808	402.5
SAUSA300_0639	SAUSA300_0639	conserved hypothetical protein	-7.22819	1.11285	3.44702e-11	8.67838e-10	19
SAUSA300_0640	SAUSA300_0640	putative membrane protein	0.180365	6.81136	0.563011	0.855678	451
SAUSA300_0641	SAUSA300_0641	putative lipase/esterase	0.0617608	9.10391	0.587851	0.870087	2405.5
SAUSA300_0642	SAUSA300_0642	conserved hypothetical protein	-0.141816	8.33738	0.377163	0.713996	1541.5
SAUSA300_0643	SAUSA300_0643	acetyltransferase, GNAT family	-0.121607	8.30171	0.445704	0.774794	1506.5
SAUSA300_0644	SAUSA300_0644	conserved hypothetical protein	0.516816	8.89627	0.00011771	0.00143942	1728.5
SAUSA300_0645	SAUSA300_0645	DNA-binding response regulator	-0.0881446	9.01733	0.751558	0.946079	2421
SAUSA300_0646	SAUSA300_0646	sensor histidine kinase	-0.0855101	9.89759	0.739963	0.940706	4445.5
SAUSA300_0647	SAUSA300_0647	ABC transporter, ATP-binding protein	-0.112718	9.21923	0.697243	0.934509	2799.5
SAUSA300_0648	SAUSA300_0648	ABC transporter, permease protein	-0.085153	10.9016	0.715886	0.936835	8913.5
SAUSA300_0649	SAUSA300_0649	conserved hypothetical protein	-0.508593	5.85125	0.0612476	0.261269	315.5
SAUSA300_0650	SAUSA300_0650	phosphate transporter family protein	-1.65123	4.60228	2.0694e-07	3.76895e-06	180.5
SAUSA300_0651	SAUSA300_0651	CHAP domain family	-0.0982194	8.39367	0.506421	0.819464	1586
SAUSA300_0652	SAUSA300_0652	putative membrane protein	0.0523964	8.5995	0.707548	0.936209	1702
SAUSA300_0653	SAUSA300_0653	transcriptional regulator, AraC family	0.00230133	10.6005	0.988303	1	6992
SAUSA300_0654	sarX	staphylococcal accessory protein X	0.013934	8.29392	0.940581	1	1399.5
SAUSA300_0655	SAUSA300_0655	conserved hypothetical protein	0.117008	7.71924	0.561389	0.854057	900
SAUSA300_0656	SAUSA300_0656	conserved hypothetical protein	0.0700629	8.10675	0.698658	0.935918	1206.5
SAUSA300_0657	SAUSA300_0657	conserved hypothetical protein	-0.409264	8.552	0.0314306	0.159199	1959
SAUSA300_0658	SAUSA300_0658	transcriptional regulator, LysR family	-1.58483	7.92627	3.59736e-14	1.08683e-12	1818
SAUSA300_0659	SAUSA300_0659	sugar efflux transporter	0.236489	9.60753	0.0440495	0.205298	3171.5
SAUSA300_0660	SAUSA300_0660	conserved hypothetical protein	0.133338	8.56396	0.328104	0.680042	1599
SAUSA300_0661	SAUSA300_0661	conserved hypothetical protein	-0.106624	8.45741	0.529264	0.830621	1657.5
SAUSA300_0662	SAUSA300_0662	acetyltransferase, GNAT family	-0.0946883	8.61035	0.474148	0.790144	1821
SAUSA300_0663	SAUSA300_0663	putative lipoprotein	0.461919	5.88058	0.114995	0.395323	213
SAUSA300_0664	SAUSA300_0664	conserved hypothetical protein	0.0953016	7.6695	0.651622	0.910059	878.5
SAUSA300_0665	SAUSA300_0665	acetyltransferase, GNAT family	0.265123	7.86743	0.175223	0.503325	931.5
SAUSA300_0666	SAUSA300_0666	decarboxylase family protein	-0.136148	7.46374	0.534524	0.83388	835.5
SAUSA300_0667	SAUSA300_0667	YaiI/YqxD family protein	0.180382	8.32976	0.274167	0.631015	1335
SAUSA300_0668	SAUSA300_0668	conserved hypothetical protein	0.144049	7.64167	0.493183	0.808744	846.5
SAUSA300_0669	SAUSA300_0669	undecaprenol kinase	0.203035	8.4185	0.171039	0.497426	1414.5
SAUSA300_0670	SAUSA300_0670	ABC transporter, ATP-binding protein, MsbA family	0.20541	10.3401	0.0688504	0.278343	5334.5
SAUSA300_0671	SAUSA300_0671	ABC transporter, ATP-binding protein, MsbA family	0.184597	10.1241	0.0930123	0.34171	4639.5
SAUSA300_0672	SAUSA300_0672	transcriptional regulator, MarR family	0.436078	6.44336	0.581118	0.863606	324.5
SAUSA300_0673	SAUSA300_0673	cobalamin synthesis protein/P47K family protein	0.249564	8.54602	0.0788135	0.30435	1499.5
SAUSA300_0674	SAUSA300_0674	oxidoreductase, aldo/keto reductase family	0.0520573	8.54631	0.724588	0.939601	1634.5
SAUSA300_0675	SAUSA300_0675	conserved hypothetical protein	-0.215956	7.62429	0.291207	0.642458	964
SAUSA300_0676	SAUSA300_0676	anion transporter family protein	0.234253	10.0369	0.0310702	0.158122	4275
SAUSA300_0677	SAUSA300_0677	putative deoxyribodipyrimidine photolyase	0.168677	9.36186	0.151663	0.467551	2735.5
SAUSA300_0678	SAUSA300_0678	putative membrane protein	0.131006	9.14825	0.277	0.632861	2416
SAUSA300_0679	SAUSA300_0679	conserved hypothetical protein	-0.0221428	8.22498	0.886262	1	1357
SAUSA300_0680	norA	multi drug resistance protein	0.122097	9.13487	0.29379	0.645383	2409.5
SAUSA300_0681	SAUSA300_0681	conserved hypothetical protein	-0.0578547	8.1952	0.73702	0.939601	1345.5
SAUSA300_0682	ybaK	ybaK/ebsC protein	-0.0481341	6.52716	0.842597	0.985332	421
SAUSA300_0683	SAUSA300_0683	transcriptional regulator, DeoR family	-0.351888	5.54428	0.258461	0.611629	238.5
SAUSA300_0684	fruB	fructose 1-phosphate kinase	-0.29332	6.22834	0.258418	0.611629	380
SAUSA300_0685	fruA	fructose specific permease	0.294363	9.61464	0.012439	0.0790676	3095
SAUSA300_0686	nagA	N-acetylglucosamine-6-phosphate deacetylase	0.27077	9.10757	0.0477578	0.217837	2219
SAUSA300_0687	SAUSA300_0687	putative hemolysin	-2.0578	8.75169	5.08387e-29	4.21142e-27	3578.5
SAUSA300_0688	SAUSA300_0688	oxidoreductase, aldo/keto reductase family	0.0531239	8.48377	0.712365	0.936209	1583.5
SAUSA300_0689	SAUSA300_0689	glycosyl transferase, group 2 family protein	0.137038	9.44539	0.222303	0.573167	2955.5
SAUSA300_0690	saeS	sensor histidine kinase SaeS	3.50642	12.7279	7.7591e-25	4.85985e-23	4258.5
SAUSA300_0691	saeR	DNA-binding response regulator SaeR	3.78419	11.8551	5.82224e-25	3.73788e-23	1921.5
SAUSA300_0692	SAUSA300_0692	conserved hypothetical protein	1.4843	9.45906	2.45456e-14	7.50395e-13	1526
SAUSA300_0693	SAUSA300_0693	putative lipoprotein	-0.224525	7.25672	0.359835	0.705211	746
SAUSA300_0694	SAUSA300_0694	putative membrane protein	-0.409825	9.26286	0.0209491	0.120083	3130.5
SAUSA300_0695	SAUSA300_0695	radical activating enzyme family protein	-0.152281	7.57862	0.482046	0.798642	909.5
SAUSA300_0696	SAUSA300_0696	6-pyruvoyl tetrahydrobiopterin synthase-like protein	0.0925415	7.20982	0.695865	0.934125	639.5
SAUSA300_0697	SAUSA300_0697	exsB protein	-0.0475219	8.11875	0.795994	0.961813	1274.5
SAUSA300_0698	pabA	para-aminobenzoate synthase, glutamine amidotransferase, component II	0.134893	8.9474	0.290801	0.642458	2095.5
SAUSA300_0699	SAUSA300_0699	chorismate binding enzyme domain protein	-0.0825701	9.71521	0.546227	0.841101	3906
SAUSA300_0700	SAUSA300_0700	conserved hypothetical protein	0.184083	8.20366	0.314048	0.664635	1228.5
SAUSA300_0701	SAUSA300_0701	conserved hypothetical protein TIGR00370	0.252589	8.13061	0.148292	0.462656	1123.5
SAUSA300_0702	SAUSA300_0702	urea amidolyase-related protein	0.280538	8.93636	0.0223625	0.12577	1943
SAUSA300_0703	SAUSA300_0703	sulfatase family protein	-0.483199	-0.463831	0.911192	1	1.5
SAUSA300_0704	SAUSA300_0704	ABC transporter, ATP-binding protein	-0.0509464	9.49526	0.650828	0.910059	3324.5
SAUSA300_0705	recQ	ATP-dependent DNA helicase RecQ	0.0483777	9.74678	0.685589	0.927604	3779
SAUSA300_0706	SAUSA300_0706	putative osmoprotectant ABC transporter, ATP-binding protein	0.209917	8.25115	0.223056	0.574532	1250
SAUSA300_0707	SAUSA300_0707	osmoprotectant ABC transporter, permease	0.0642632	9.86809	0.584062	0.865904	4087
SAUSA300_0708	hisC	histidinol-phosphate aminotransferase	0.125517	9.10643	0.279311	0.635878	2352
SAUSA300_0709	SAUSA300_0709	5'(3')-deoxyribonucleotidase	0.0450857	7.9458	0.821046	0.973429	1092
SAUSA300_0710	SAUSA300_0710	hypothetical protein	0.48339	3.92375	0.178616	0.508522	54
SAUSA300_0711	SAUSA300_0711	conserved hypothetical protein	0.11556	9.11199	0.297914	0.649443	2376.5
SAUSA300_0712	SAUSA300_0712	amino acid/peptide transporter (Peptide:H+ symporter)	-1.11177	8.59303	1.15537e-14	3.61828e-13	2597.5
SAUSA300_0713	folE	GTP cyclohydrolase I	-0.264532	8.0734	0.176563	0.504805	1352
SAUSA300_0714	SAUSA300_0714	Integral membrane protein	-0.262475	10.2086	0.0243498	0.134018	5948
SAUSA300_0715	nrdI	nrdI protein	1.88604	-1.00759	1	1	0
SAUSA300_0716	SAUSA300_0716	ribonucleoside-diphosphate reductase, alpha subunit	1.88606	-1.00759	1	1	0
SAUSA300_0717	SAUSA300_0717	ribonucleoside-diphosphate reductase, beta subunit	1.89914	-1.00674	1	1	0
SAUSA300_0718	SAUSA300_0718	iron compound ABC transporter, permease	0.175627	8.67204	0.191421	0.527988	1710.5
SAUSA300_0719	SAUSA300_0719	iron compound ABC transporter, permease protein	0.106359	9.42173	0.334177	0.681008	2948.5
SAUSA300_0720	SAUSA300_0720	putative iron compound ABC transporter, ATP-binding protein	-0.00954514	8.48122	0.941862	1	1611.5
SAUSA300_0721	SAUSA300_0721	transferrin receptor	0.141001	8.77098	0.283149	0.639919	1851
SAUSA300_0723	SAUSA300_0723	conserved hypothetical protein	-0.113464	8.56974	0.375941	0.713996	1786
SAUSA300_0724	SAUSA300_0724	putative lipoprotein	-0.0108771	9.29155	0.919307	1	2837.5
SAUSA300_0725	SAUSA300_0725	conserved hypothetical protein	-0.599916	4.64301	0.0376582	0.185087	139.5
SAUSA300_0726	SAUSA300_0726	glycerate kinase family protein	-0.395141	8.25999	0.0132158	0.0833121	1604
SAUSA300_0727	pepT	peptidase T	0.0169553	9.02619	0.893838	1	2318
SAUSA300_0728	SAUSA300_0728	conserved hypothetical protein	-0.147313	8.11845	0.407604	0.739066	1323
SAUSA300_0729	SAUSA300_0729	integral membrane protein	-0.177252	8.33528	0.288063	0.639919	1558
SAUSA300_0730	SAUSA300_0730	GGDEF domain protein	-0.690452	5.86734	0.0200349	0.115877	344.5
SAUSA300_0731	SAUSA300_0731	glycosyl transferase, group 4 family protein	-1.79177	-0.0756282	0.0883087	0.330118	4
SAUSA300_0732	SAUSA300_0732	conserved hypothetical protein	0.0710294	8.46742	0.649476	0.910059	1534
SAUSA300_0733	SAUSA300_0733	degV family protein	-0.632338	8.1414	0.0463176	0.21316	1603.5
SAUSA300_0734	SAUSA300_0734	putative comf operon protein 1	0.165569	9.34659	0.150001	0.4641	2743
SAUSA300_0735	SAUSA300_0735	competence protein F	0.00481307	8.57252	0.978477	1	1706.5
SAUSA300_0736	yfiA	ribosomal subunit interface protein	0.43742	6.5805	0.119056	0.403347	357.5
SAUSA300_0737	secA	preprotein translocase, SecA subunit	2.24341	0.735941	0.0878691	0.329895	1.5
SAUSA300_0738	prfB	pseudogene	-2.32072	-1.0068	0.8	0.961813	0.5
SAUSA300_0739	SAUSA300_0739	LysM domain protein	0.225187	9.29445	0.0443121	0.206148	2564.5
SAUSA300_0740	SAUSA300_0740	conserved hypothetical protein	0.0596122	8.14318	0.747622	0.943436	1236
SAUSA300_0741	uvrB	excinuclease ABC, B subunit	-0.219149	7.72927	0.305156	0.659631	1050
SAUSA300_0742	uvrA	excinuclease ABC, A subunit	-0.166723	8.39796	0.259658	0.611629	1626.5
SAUSA300_0743	hprK	HPr(Ser) kinase/phosphatase	-3.90648	0.634123	0.00069166	0.00702048	11
SAUSA300_0744	lgt	prolipoprotein diacylglyceryl transferase	-3.43821	6.31921	1.50276e-16	5.67513e-15	745.5
SAUSA300_0745	SAUSA300_0745	putative acetyltransferase	-0.0040483	8.82666	0.970104	1	2038.5
SAUSA300_0746	SAUSA300_0746	TPR domain protein	-0.0156164	8.7583	0.901129	1	1957.5
SAUSA300_0747	trxB	thioredoxin-disulfide reductase	-2.28029	-1.00843	0.8	0.961813	0.5
SAUSA300_0748	SAUSA300_0748	conserved hypothetical protein	-0.23806	8.83562	0.0649554	0.269476	2242.5
SAUSA300_0749	SAUSA300_0749	conserved hypothetical protein	0.00989282	-0.55861	1	1	1
SAUSA300_0750	SAUSA300_0750	conserved hypothetical protein	-2.02904	3.37993	3.13858e-07	5.55854e-06	81.5
SAUSA300_0751	SAUSA300_0751		0.23186	4.80942	0.45508	0.777543	111.5
SAUSA300_0752	clpP	ATP-dependent Clp protease, proteolytic subunit ClpP	0.371427	-0.764973	1	1	0.5
SAUSA300_0753	SAUSA300_0753	conserved hypothetical protein	0.236949	8.77715	0.0668763	0.273905	1778.5
SAUSA300_0754	SAUSA300_0754	conserved hypothetical protein	0.110944	7.79185	0.577077	0.860589	944.5
SAUSA300_0755	SAUSA300_0755	glycolytic operon regulator	-1.54695	5.12425	3.62398e-08	7.05028e-07	257.5
SAUSA300_0756	gap	glyceraldehyde-3-phosphate dehydrogenase, type I	0.359414	-0.766192	1	1	0.5
SAUSA300_0757	pgk	phosphoglycerate kinase	-2.3209	-1.0068	0.8	0.961813	0.5
SAUSA300_0758	tpiA	triosephosphate isomerase	-3.64188	-0.769088	0.14606	0.458676	1.5
SAUSA300_0759	gpmI	2,3-bisphosphoglycerate-independent phosphoglycerate mutase	0.827683	7.18671	0.00108104	0.0105555	442
SAUSA300_0760	eno	phosphopyruvate hydratase	0.353366	-0.766569	1	1	0.5
SAUSA300_0761	SAUSA300_0761	conserved hypothetical protein	0.139039	8.29125	0.409377	0.741383	1320.5
SAUSA300_0762	secG	preprotein translocase, SecG subunit	-1.69751	4.88412	8.23224e-07	1.38172e-05	222.5
SAUSA300_0763	est	carboxylesterase	0.0527604	7.97773	0.793066	0.961813	1099.5
SAUSA300_0764	rnr	ribonuclease R	-1.18803	7.9335	1.10583e-06	1.83211e-05	1639
SAUSA300_0765	smpB	SsrA-binding protein	-3.17978	-0.88049	0.336126	0.681008	1
SAUSA300_0766	ssrA		-2.28054	-1.00843	0.8	0.961813	0.5
SAUSA300_0767	SAUSA300_0767	conserved hypothetical protein	0.0717767	8.38575	0.655142	0.913245	1452
SAUSA300_0768	SAUSA300_0768	conserved hypothetical protein	0.314129	5.03765	0.356279	0.702168	126
SAUSA300_0769	SAUSA300_0769	putative lipoprotein	0.114486	8.22491	0.510621	0.820661	1274.5
SAUSA300_0770	SAUSA300_0770	conserved hypothetical protein	-0.0582253	7.76365	0.769403	0.955429	987
SAUSA300_0771	SAUSA300_0771	acetyltransferase, GNAT family	0.119509	8.30268	0.506388	0.819464	1335
SAUSA300_0772	clfA	clumping factor A	0.784487	10.295	0.00178286	0.016178	3931.5
SAUSA300_0773	SAUSA300_0773	putative staphylocoagulase	0.273412	9.30519	0.0145369	0.0899536	2520.5
SAUSA300_0774	empbp	secretory extracellular matrix and plasma binding protein	0.14552	8.79413	0.313513	0.664635	1856
SAUSA300_0775	SAUSA300_0775	conserved hypothetical protein	0.248338	7.25163	0.306346	0.660253	614.5
SAUSA300_0776	nuc	thermonuclease precursor	0.199619	8.66063	0.171018	0.497426	1662
SAUSA300_0777	SAUSA300_0777	cold shock protein	0.109512	4.25824	0.743476	0.941907	80
SAUSA300_0778	SAUSA300_0778	conserved hypothetical protein	0.227549	6.23763	0.464239	0.78432	306.5
SAUSA300_0779	SAUSA300_0779	conserved hypothetical protein	-0.00158607	6.78521	0.98966	1	493.5
SAUSA300_0780	SAUSA300_0780	conserved hypothetical protein	0.195937	8.0356	0.327658	0.679665	1073
SAUSA300_0781	SAUSA300_0781	conserved hypothetical protein	-0.80754	7.00913	0.00322425	0.0262853	780
SAUSA300_0782	SAUSA300_0782	conserved hypothetical protein	-0.0911977	7.2955	0.680192	0.924904	726.5
SAUSA300_0783	SAUSA300_0783	phosphoglycerate mutase family protein	0.268631	7.99421	0.183787	0.516374	1019.5
SAUSA300_0784	SAUSA300_0784	LysE/YggA family protein	0.114771	8.95697	0.341382	0.686654	2127
SAUSA300_0785	SAUSA300_0785	acetyltransferase, GNAT family	0.740245	8.17267	0.000529515	0.00557293	925
SAUSA300_0786	SAUSA300_0786	OsmC/Ohr family protein	0.300995	7.52066	0.153781	0.471254	724.5
SAUSA300_0787	aroD	3-dehydroquinate dehydratase, type I	-4.25086	4.64287	4.59485e-15	1.49362e-13	257.5
SAUSA300_0788	SAUSA300_0788	nitroreductase family protein	-1.28876	8.21159	1.3065e-06	2.15071e-05	2057
SAUSA300_0789	SAUSA300_0789	putative thioredoxin	0.121988	7.57774	0.571459	0.857248	810.5
SAUSA300_0790	SAUSA300_0790	putative arsenate reductase	0.0457778	7.36802	0.848915	0.985607	720.5
SAUSA300_0791	gcvH	glycine cleavage system H protein	-0.221832	6.0595	0.407187	0.73898	325.5
SAUSA300_0792	SAUSA300_0792	conserved hypothetical protein	0.0826063	6.18089	0.79853	0.961813	314
SAUSA300_0793	SAUSA300_0793	conserved hypothetical protein	0.185879	8.71448	0.1552	0.473904	1751
SAUSA300_0794	SAUSA300_0794	Toprim domain protein	0.0575157	7.80053	0.789467	0.961813	965.5
SAUSA300_0795	SAUSA300_0795	putative thioredoxin	0.0961794	6.69568	0.720451	0.937743	446
SAUSA300_0796	SAUSA300_0796	ABC transporter, ATP-binding protein	0.216897	8.3075	0.205625	0.545648	1287
SAUSA300_0797	SAUSA300_0797	ABC transporter permease protein	0.0844506	7.73549	0.682873	0.924904	920.5
SAUSA300_0798	SAUSA300_0798	ABC transporter, substrate-binding protein	0.139935	8.53095	0.326024	0.676875	1559.5
SAUSA300_0799	int	integrase	0.122372	9.6033	0.310547	0.663647	3303
SAUSA300_0800	sek	staphylococcal enterotoxin K	0.0224399	9.16903	0.845025	0.98545	2561
SAUSA300_0801	seq	staphylococcal enterotoxin Q	0.0476863	9.25188	0.669557	0.919867	2684
SAUSA300_0802	SAUSA300_0802	conserved hypothetical protein	0.170862	8.16823	0.36002	0.705211	1205
SAUSA300_0804	SAUSA300_0804	putative transcriptional regulator	0.156309	5.91993	0.603098	0.878098	256
SAUSA300_0805	SAUSA300_0805	pathogenicity island protein	0.0800313	6.87928	0.771413	0.957461	505.5
SAUSA300_0806	SAUSA300_0806	conserved hypothetical protein	-0.0765584	6.23336	0.762886	0.953237	344.5
SAUSA300_0807	SAUSA300_0807	conserved hypothetical protein	-0.055032	7.55201	0.802125	0.96255	854
SAUSA300_0808	SAUSA300_0808	conserved hypothetical protein	-0.109002	6.71997	0.664447	0.918855	495
SAUSA300_0809	SAUSA300_0809	putative DNA primase	0.0673185	10.8134	0.563861	0.855678	7849.5
SAUSA300_0810	SAUSA300_0810	conserved hypothetical protein	0.0411572	7.69349	0.852545	0.986187	906.5
SAUSA300_0811	SAUSA300_0811	conserved hypothetical protein	0.0235222	8.13191	0.899563	1	1247
SAUSA300_0812	SAUSA300_0812	conserved hypothetical protein	0.134757	9.7703	0.236037	0.592854	3720.5
SAUSA300_0813	SAUSA300_0813	conserved hypothetical protein	0.0730205	8.22286	0.68608	0.927779	1298.5
SAUSA300_0814	SAUSA300_0814	conserved hypothetical protein	-0.0578996	9.5627	0.615222	0.888564	3486.5
SAUSA300_0815	ear	Ear protein	0.163132	7.74011	0.429478	0.758134	898.5
SAUSA300_0816	SAUSA300_0816	CsbD-like superfamily	0.0425558	6.53788	0.877686	0.999973	408
SAUSA300_0817	SAUSA300_0817	putative membrane protein	-0.355119	8.99816	0.0534248	0.236136	2629.5
SAUSA300_0819	sufD	FeS assembly protein SufD	0.353491	-0.766569	1	1	0.5
SAUSA300_0820	sufS	cysteine desulfurases, SufS subfamily subfamily	0.405723	-0.765748	1	1	0.5
SAUSA300_0821	SAUSA300_0821	SUF system FeS assembly protein, NifU family	-0.517983	-0.463902	0.911201	1	1.5
SAUSA300_0823	SAUSA300_0823	hypothetical protein	-0.111755	7.95079	0.545152	0.841101	1169
SAUSA300_0824	SAUSA300_0824	conserved hypothetical protein	0.21513	8.70893	0.1113	0.385721	1714
SAUSA300_0825	SAUSA300_0825	oxidoreductase, 2-nitropropane dioxygenase family	0.256675	8.75204	0.0682798	0.277441	1730.5
SAUSA300_0826	SAUSA300_0826	conserved hypothetical protein	0.167204	8.99918	0.160955	0.482864	2142.5
SAUSA300_0827	SAUSA300_0827	putative membrane protein	-0.241911	6.15587	0.377059	0.713996	357
SAUSA300_0828	SAUSA300_0828	5'-nucleotidase family protein	-0.00224389	9.49323	0.98138	1	3224
SAUSA300_0829	lipA	lipoic acid synthetase	-0.0876584	8.07957	0.669841	0.919867	1255.5
SAUSA300_0830	SAUSA300_0830	conserved hypothetical protein	-0.261425	7.99156	0.168155	0.492382	1278.5
SAUSA300_0831	SAUSA300_0831	conserved hypothetical protein	-0.795006	6.07087	0.00234245	0.0199847	403.5
SAUSA300_0832	SAUSA300_0832	conserved hypothetical protein	-0.174551	7.85424	0.369809	0.710546	1114
SAUSA300_0833	SAUSA300_0833	conserved hypothetical protein	-0.214679	8.27318	0.172588	0.499626	1509.5
SAUSA300_0834	SAUSA300_0834	D-isomer specific 2-hydroxyacid dehydrogenase	0.0981839	8.62143	0.475372	0.79167	1709
SAUSA300_0835	dltA	D-alanine-activating enzyme/D-alanine-D-alanyl, dltA protein	-0.504969	-0.658879	1	1	1
SAUSA300_0836	dltB	dltB protein	-4.11669	-0.656558	0.0656167	0.27006	2
SAUSA300_0838	dltD	D-alanine-activating enzyme/D-alanine-D-alanyl, dltD protein	-1.25335	-0.765803	0.71061	0.936209	1
SAUSA300_0839	SAUSA300_0839	conserved hypothetical protein	-0.94876	3.16731	0.0279647	0.146558	54
SAUSA300_0840	SAUSA300_0840	conserved hypothetical protein	0.0204716	8.81286	0.877072	0.999973	2006.5
SAUSA300_0841	SAUSA300_0841	conserved hypothetical protein	0.0497496	8.26243	0.837129	0.982068	1397.5
SAUSA300_0842	SAUSA300_0842	conserved hypothetical protein	-1.35852	6.15487	1.91961e-07	3.52111e-06	502
SAUSA300_0843	SAUSA300_0843	conserved hypothetical protein	0.0889372	6.79318	0.744152	0.942298	473.5
SAUSA300_0844	SAUSA300_0844	conserved hypothetical protein	-1.82006	4.01481	1.07549e-06	1.79341e-05	126
SAUSA300_0845	ampA	cytosol aminopeptidase	-0.0130961	9.38186	0.906559	1	3024.5
SAUSA300_0846	SAUSA300_0846	Na+/H+ antiporter family protein	-5.04602	3.49215	4.7915e-15	1.53807e-13	111.5
SAUSA300_0847	SAUSA300_0847	conserved hypothetical protein	-0.636634	3.78905	0.203092	0.542142	78
SAUSA300_0848	SAUSA300_0848	conserved hypothetical protein	0.221518	8.88932	0.0672975	0.274753	1943.5
SAUSA300_0849	mnhG	Na(+)/H(+) antiporter subunit G	-1.37847	3.3301	0.000145578	0.00172278	68.5
SAUSA300_0851	mnhE	Na(+)/H(+) antiporter subunit E	1.89901	-1.00674	1	1	0
SAUSA300_0852	mnhD	Na(+)/H(+) antiporter subunit D	-1.7629	-0.662545	0.382555	0.716559	1.5
SAUSA300_0853	mnhC	Na(+)/H(+) antiporter subunit C	-2.31208	0.119934	0.0191274	0.112144	5.5
SAUSA300_0854	mnhB	Na(+)/H(+) antiporter subunit B	-3.17948	-0.88049	0.335967	0.681008	1
SAUSA300_0855	mnhA	Na(+)/H(+) antiporter subunit A	-1.25336	-0.765803	0.710598	0.936209	1
SAUSA300_0856	SAUSA300_0856	conserved hypothetical protein	0.385901	7.45715	0.127927	0.422802	671
SAUSA300_0857	SAUSA300_0857	conserved hypothetical protein	-0.596873	7.18832	0.0369407	0.18208	819.5
SAUSA300_0858	SAUSA300_0858	conserved hypothetical protein	-1.09728	1.54049	0.170018	0.496707	16
SAUSA300_0859	SAUSA300_0859	NADH-dependent flavin oxidoreductase	0.229383	8.83748	0.109934	0.382536	1866
SAUSA300_0860	rocD	Ornithine aminotransferase	0.0752624	8.57964	0.565938	0.855906	1673.5
SAUSA300_0861	gudB	NAD-specific glutamate dehydrogenase	-0.0162526	8.12049	0.946131	1	1320.5
SAUSA300_0862	glpQ	glycerophosphoryl diester phosphodiesterase	0.19122	9.03919	0.120442	0.406433	2186
SAUSA300_0863	argH	argininosuccinate lyase	0.11838	9.38954	0.305564	0.659885	2867
SAUSA300_0864	argG	argininosuccinate synthase	0.0296361	9.0655	0.808251	0.96576	2377.5
SAUSA300_0865	pgi	glucose-6-phosphate isomerase	-2.5325	-0.46234	0.108943	0.379602	2.5
SAUSA300_0866	SAUSA300_0866	conserved hypothetical protein	-0.178518	8.70712	0.176721	0.504805	2027.5
SAUSA300_0867	spsA	signal peptidase IA	-0.456285	8.28679	0.00823397	0.0576153	1687
SAUSA300_0868	spsB	signal peptidase IB	-1.07656	0.662661	0.134725	0.439418	7.5
SAUSA300_0869	rexB	exonuclease RexB	0.670902	-0.145505	0.790048	0.961813	1.5
SAUSA300_0870	rexA	exonuclease RexA	-1.42235	-0.220411	0.230529	0.586137	3
SAUSA300_0871	SAUSA300_0871	conserved hypothetical protein	-1.71586	6.57615	1.50751e-11	3.91038e-10	731
SAUSA300_0872	SAUSA300_0872	conserved hypothetical protein	0.184257	8.11352	0.304433	0.659176	1156
SAUSA300_0873	cdr	coenzyme A disulfide reductase	0.144927	8.73074	0.278744	0.635171	1791
SAUSA300_0874	SAUSA300_0874	conserved hypothetical protein	0.10382	8.31209	0.527223	0.828872	1359
SAUSA300_0875	SAUSA300_0875	conserved hypothetical protein	-0.606217	6.98587	0.0142693	0.088722	714.5
SAUSA300_0876	SAUSA300_0876	putative membrane protein	0.0641142	10.5894	0.567711	0.857248	6754
SAUSA300_0877	clpB	Chaperone clpB	0.0197019	9.70725	0.873926	0.998328	3729.5
SAUSA300_0878	SAUSA300_0878	transcriptional regulator, LysR family	-0.0441772	8.94092	0.704384	0.936209	2250.5
SAUSA300_0879	SAUSA300_0879	isopropylmalate synthase-related protein	-0.0545458	8.97412	0.64426	0.910059	2305.5
SAUSA300_0880	SAUSA300_0880	conserved hypothetical protein	-0.108403	8.71767	0.405186	0.736388	1980.5
SAUSA300_0881	SAUSA300_0881	putative membrane protein	-0.0214876	9.31284	0.845087	0.98545	2890
SAUSA300_0882	SAUSA300_0882	conserved hypothetical protein	0.204097	7.92728	0.349079	0.691769	1012
SAUSA300_0883	SAUSA300_0883	putative surface protein	0.256976	7.59345	0.234517	0.592004	774.5
SAUSA300_0884	SAUSA300_0884	conserved hypothetical protein	0.123021	6.11874	0.691392	0.931345	293.5
SAUSA300_0885	fabH	3-oxoacyl-(acyl-carrier-protein) synthase III	-2.21543	-0.556206	0.202152	0.541322	2
SAUSA300_0886	fabF	3-oxoacyl-(acyl-carrier-protein) synthase II	-0.467621	-0.659274	1	1	1
SAUSA300_0887	oppB	oligopeptide ABC transporter, permease protein	-0.187973	8.48605	0.243176	0.598864	1737.5
SAUSA300_0888	oppC	oligopeptide ABC transporter, permease protein	-0.0750248	8.67651	0.618859	0.891976	1886
SAUSA300_0889	oppD	oligopeptide ABC transporter, ATP-binding protein	-0.0930948	8.29192	0.59261	0.872182	1457
SAUSA300_0890	oppF	oligopeptide ABC transporter, ATP-binding protein	-0.189499	8.46154	0.206105	0.545648	1699
SAUSA300_0891	oppA	oligopeptide ABC transporter, substrate-binding protein	-0.137764	8.89008	0.283878	0.639919	2242.5
SAUSA300_0892	oppA	oligopeptide ABC transporter, oligopeptide-binding protein	0.149835	9.313	0.19084	0.527988	2684
SAUSA300_0893	oppF	oligopeptide ABC transporter, ATP-binding protein	0.201447	8.97501	0.104509	0.368653	2070.5
SAUSA300_0894	oppD	oligopeptide ABC transporter, ATP-binding protein	0.168345	9.2169	0.137146	0.444088	2491.5
SAUSA300_0895	oppB	oligopeptide ABC transporter, permease protein	0.0695952	9.56684	0.572819	0.857248	3293
SAUSA300_0896	oppC	oligopeptide ABC transporter, permease protein	0.306738	9.18116	0.00897674	0.0618023	2270.5
SAUSA300_0897	trpS	tryptophanyl-tRNA synthetase	1.89887	-1.00674	1	1	0
SAUSA300_0898	spxA	Regulatory protein spx	-2.33496	-0.146907	0.038424	0.187948	4
SAUSA300_0899	SAUSA300_0899	putative negative regulator of genetic competence	-0.154027	7.54281	0.458485	0.779767	887.5
SAUSA300_0900	SAUSA300_0900	putative competence protein	0.122432	6.60719	0.645672	0.910059	412.5
SAUSA300_0901	SAUSA300_0901	putative competence protein	0.2068	8.41033	0.184348	0.51682	1389.5
SAUSA300_0902	pepF	oligoendopeptidase F	-0.548048	9.5606	3.5482e-06	5.39159e-05	4188
SAUSA300_0903	SAUSA300_0903	conserved hypothetical protein	-1.28112	7.19238	0.0414114	0.198034	1024
SAUSA300_0904	SAUSA300_0904	protozoan/cyanobacterial globin family protein	-0.648182	6.64478	0.0148908	0.0917018	570.5
SAUSA300_0905	SAUSA300_0905	putative adenylate cyclase	0.00275837	7.9946	0.997797	1	1140.5
SAUSA300_0906	SAUSA300_0906	conserved hypothetical protein	-0.108929	7.57651	0.616759	0.889797	892.5
SAUSA300_0907	SAUSA300_0907	GTP pyrophosphokinase	-0.104197	7.71513	0.625992	0.89945	967.5
SAUSA300_0908	SAUSA300_0908	NAD(+)/NADH kinase	1.87871	-1.00797	1	1	0
SAUSA300_0909	SAUSA300_0909	pseudouridine synthases, RluA subfamily	-0.0537071	9.24353	0.623618	0.897675	2790.5
SAUSA300_0910	mgtE	magnesium transporter	0.672092	6.36032	0.051274	0.228994	272.5
SAUSA300_0911	SAUSA300_0911	transporter, monovalent cation:proton antiporter-2 (CPA2) family protein	0.174498	9.58709	0.156443	0.477134	3212.5
SAUSA300_0912	SAUSA300_0912	trans-2-enoyl-ACP reductase	0.379672	-0.76413	1	1	0.5
SAUSA300_0913	SAUSA300_0913	putative membrane protein	-0.513172	8.94193	1.0699e-05	0.000153491	2701
SAUSA300_0914	SAUSA300_0914	sodium:alanine symporter family protein	0.123567	9.44157	0.315988	0.665726	2952.5
SAUSA300_0915	SAUSA300_0915	conserved hypothetical protein	0.154824	8.61104	0.25877	0.611629	1639
SAUSA300_0916	SAUSA300_0916	conserved hypothetical protein	0.142468	7.09632	0.665855	0.918855	573.5
SAUSA300_0917	SAUSA300_0917	putative membrane protein	-1.07191	8.1516	2.96238e-07	5.28291e-06	1828
SAUSA300_0918	SAUSA300_0918	conserved hypothetical protein	-3.2178	4.89627	8.90219e-13	2.51218e-11	290.5
SAUSA300_0919	murE	UDP-N-acetylmuramoylalanyl-D-glutamate--2, 6-diaminopimelate ligase	-0.142828	-0.37637	1	1	1.5
SAUSA300_0920	SAUSA300_0920	conserved hypothetical protein	0.242354	6.26884	0.374571	0.713996	308
SAUSA300_0921	prfC	peptide chain release factor 3	0.337495	8.91035	0.00809485	0.0569523	1862
SAUSA300_0922	SAUSA300_0922	membrane protein, TerC family	-1.71789	2.2197	0.000374393	0.00403967	32.5
SAUSA300_0923	htrA	serine protease	0.141826	9.90864	0.193276	0.530542	4083.5
SAUSA300_0924	SAUSA300_0924	sodium transport family protein	-0.463633	7.7354	0.0759389	0.295741	1159
SAUSA300_0925	SAUSA300_0925	5' nucleotidase family protein	0.105461	9.47781	0.357721	0.702853	3063
SAUSA300_0927	SAUSA300_0927		-3.02524	0.176144	0.0018217	0.0163788	6.5
SAUSA300_0928	comK	competence transcription factor	0.199115	7.71833	0.310891	0.663647	869.5
SAUSA300_0929	SAUSA300_0929	conserved hypothetical protein	0.37884	7.03546	0.123641	0.412351	501
SAUSA300_0930	SAUSA300_0930	lipoate-protein ligase A family protein	0.164317	8.34868	0.319425	0.671226	1350.5
SAUSA300_0931	SAUSA300_0931	conserved hypothetical protein	-1.31855	2.80524	0.00974947	0.065713	46.5
SAUSA300_0932	SAUSA300_0932	putative membrane protein	-1.18873	8.21213	1.25167e-05	0.000175644	2031.5
SAUSA300_0933	SAUSA300_0933	conserved hypothetical protein	0.117101	6.69	0.667031	0.918855	441
SAUSA300_0934	SAUSA300_0934	membrane protein	0.00390473	10.241	0.978576	1	5412
SAUSA300_0935	SAUSA300_0935	conserved hypothetical protein	0.0679295	8.18172	0.701895	0.936209	1260.5
SAUSA300_0936	SAUSA300_0936	ABC transporter, ATP-binding protein	-0.00965736	8.19782	0.950203	1	1318.5
SAUSA300_0937	SAUSA300_0937	conserved hypothetical protein	-0.00222239	7.03903	0.986298	1	587.5
SAUSA300_0938	SAUSA300_0938	conserved hypothetical protein	-0.347828	6.88108	0.185862	0.519956	599.5
SAUSA300_0939	SAUSA300_0939	glycosyl transferase, group 1 family protein	-0.594258	10.3729	4.03179e-05	0.000530956	7431
SAUSA300_0940	SAUSA300_0940	conserved hypothetical protein	-0.198855	7.84606	0.418496	0.748186	1115.5
SAUSA300_0941	SAUSA300_0941	putative ferrichrome ABC transporter	0.330198	8.49985	0.0243716	0.134018	1405
SAUSA300_0942	SAUSA300_0942	conserved hypothetical protein	0.127187	6.89651	0.628444	0.901085	507
SAUSA300_0943	SAUSA300_0943	acetyltransferase, GNAT family family	0.247489	8.46384	0.10688	0.374957	1418
SAUSA300_0944	menA	1,4-dihydroxy-2-naphthoate octaprenyltransferase	-0.419418	-0.880435	1	1	0.5
SAUSA300_0945	SAUSA300_0945	isochorismate synthase family protein	-3.61127	7.25049	1.14599e-18	4.90485e-17	1521.5
SAUSA300_0946	menD	2-succinyl-6-hydroxy-2, 4-cyclohexadiene-1-carboxylic acid synthase/2-oxoglutarate decarboxylase	-3.65093	6.96301	7.98515e-21	4.18487e-19	1263
SAUSA300_0947	SAUSA300_0947	hydrolase, alpha/beta hydrolase fold family	-1.45878	7.31885	0.000768504	0.00770906	1161
SAUSA300_0948	menB	naphthoate synthase	-4.21806	4.30979	8.65385e-20	4.04056e-18	200.5
SAUSA300_0949	sspC	cysteine protease	0.0912637	6.70735	0.735297	0.939601	450.5
SAUSA300_0950	sspB	cysteine protease precursor	0.141529	8.84859	0.265599	0.619489	1944.5
SAUSA300_0951	sspA	V8 protease	0.298236	7.98596	0.13721	0.444088	996
SAUSA300_0952	SAUSA300_0952	aminotransferase, class I	0.161522	9.01661	0.175656	0.504005	2170
SAUSA300_0953	SAUSA300_0953	putative membrane protein	0.0660123	10.0402	0.546112	0.841101	4611
SAUSA300_0954	SAUSA300_0954	transcriptional regulator, MarR family	0.199637	7.00968	0.423804	0.753168	530.5
SAUSA300_0955	atl	autolysin	-0.0639377	10.7113	0.611521	0.885473	7799
SAUSA300_0956	SAUSA300_0956	conserved hypothetical protein	0.240249	7.65651	0.249904	0.604856	817
SAUSA300_0957	SAUSA300_0957	conserved hypothetical protein	-2.42055	5.93611	1.60996e-16	5.99184e-15	533.5
SAUSA300_0958	SAUSA300_0958	transcriptional regulator	-0.738218	8.31752	1.36154e-05	0.00018798	1863
SAUSA300_0959	fmt	fmt protein	-0.342189	5.83624	0.525325	0.828872	301
SAUSA300_0960	qoxD	quinol oxidase, subunit IV	1.88606	-1.00759	1	1	0
SAUSA300_0961	qoxC	quinol oxidase, subunit III	1.87875	-1.00797	1	1	0
SAUSA300_0962	qoxB	quinol oxidase, subunit I	-2.21527	-0.556206	0.202013	0.541322	2
SAUSA300_0963	qoxA	quinol oxidase, subunit II	0.894638	-0.660523	0.960143	1	0.5
SAUSA300_0964	SAUSA300_0964	chitinase-related protein	-0.0251582	6.81661	0.913757	1	510
SAUSA300_0965	folD	methylenetetrahydrofolate dehydrogenase/methenyltetrahydrofolate cyclohydrolase	-4.46193	6.80189	4.14067e-38	6.25485e-36	1179
SAUSA300_0966	purE	phosphoribosylaminoimidazole carboxylase, catalytic subunit	0.111834	6.61366	0.69374	0.932747	420.5
SAUSA300_0967	purK	phosphoribosylaminoimidazole carboxylase, ATPase subunit	-0.128272	8.659	0.367731	0.708426	1900.5
SAUSA300_0968	purC	phosphoribosylaminoimidazole-succinocarboxamide synthase	-0.0796183	8.436	0.592187	0.872182	1609.5
SAUSA300_0969	purS	phosphoribosylformylglycinamidine synthase	0.235449	8.22421	0.165952	0.488721	1201.5
SAUSA300_0970	purQ	phosphoribosylformylglycinamidine synthase I	0.0957571	8.34904	0.552498	0.845539	1401.5
SAUSA300_0971	purL	phosphoribosylformylglycinamidine synthase II	0.148801	9.94267	0.188269	0.524708	4135
SAUSA300_0972	purF	amidophosphoribosyltransferase	0.173419	9.5198	0.144388	0.458539	3057.5
SAUSA300_0973	purM	phosphoribosylformylglycinamidine cyclo-ligase	0.230411	8.46294	0.1185	0.402579	1429
SAUSA300_0974	purN	phosphoribosylglycinamide formyltransferase	0.147005	8.26443	0.370404	0.710546	1287.5
SAUSA300_0975	purH	bifunctional purine biosynthesis protein	0.105706	9.41137	0.342326	0.686654	2923
SAUSA300_0976	purD	phosphoribosylamine--glycine ligase	0.132767	9.20026	0.255281	0.610392	2500
SAUSA300_0977	SAUSA300_0977	cobalt transport family protein	-1.75096	8.3158	8.62774e-12	2.28413e-10	2461
SAUSA300_0978	SAUSA300_0978	ABC transporter, ATP-binding protein	-1.71736	8.21017	1.22456e-09	2.8588e-08	2273.5
SAUSA300_0979	SAUSA300_0979	conserved hypothetical protein	-1.42769	7.11833	3.28958e-06	5.02836e-05	995
SAUSA300_0980	SAUSA300_0980	putative membrane protein	-3.36315	6.69109	1.54048e-30	1.52152e-28	990
SAUSA300_0981	SAUSA300_0981	conserved hypothetical protein	0.314204	9.2096	0.0110061	0.0722854	2329
SAUSA300_0982	SAUSA300_0982	conserved hypothetical protein	0.0198886	7.46318	0.937191	1	783
SAUSA300_0983	ptsH	phosphocarrier protein HPr	-2.15111	-0.21964	0.06801	0.277054	3.5
SAUSA300_0984	ptsI	phosphoenolpyruvate-protein phosphotransferase	-1.71878	2.99545	0.00030354	0.00335987	56
SAUSA300_0985	SAUSA300_0985	conserved hypothetical protein	0.0287251	6.07209	0.931113	1	297.5
SAUSA300_0986	SAUSA300_0986	cytochrome D ubiquinol oxidase, subunit I	0.292905	9.52415	0.0142966	0.088722	2899.5
SAUSA300_0987	SAUSA300_0987	cytochrome D ubiquinol oxidase, subunit II	-0.129298	8.70733	0.332582	0.681008	1979
SAUSA300_0988	trkA	potassium uptake protein	-1.22483	5.4641	0.000223662	0.00261074	298
SAUSA300_0989	SAUSA300_0989	conserved hypothetical protein	0.0423349	-0.559377	1	1	1
SAUSA300_0990	SAUSA300_0990	conserved hypothetical protein	0.371424	-0.764973	1	1	0.5
SAUSA300_0991	def	peptide deformylase	-4.04737	-0.661388	0.06266	0.264221	2
SAUSA300_0992	SAUSA300_0992	putative lipoprotein	0.179346	8.30113	0.272973	0.629823	1308
SAUSA300_0993	pdhA	pyruvate dehydrogenase E1 component, alpha subunit	-1.08282	4.10199	0.00577162	0.0422266	109.5
SAUSA300_0994	pdhB	pyruvate dehydrogenase E1 component, beta subunit	-1.11526	3.59694	0.00339103	0.0274705	75.5
SAUSA300_0995	SAUSA300_0995	dihydrolipoamide acetyltransferase	-1.06056	4.04275	0.00548298	0.0405772	103.5
SAUSA300_0996	lpdA	dihydrolipoamide dehydrogenase	-1.938	2.62768	2.19088e-06	3.47296e-05	46
SAUSA300_0997	SAUSA300_0997	conserved hypothetical protein	0.275118	7.00973	0.287497	0.639919	508.5
SAUSA300_0998	SAUSA300_0998	conserved hypothetical protein	-0.105697	8.08225	0.550683	0.844793	1271
SAUSA300_0999	potA	spermidine/putrescine ABC transporter, ATP-binding protein	-0.868455	7.07128	0.00024219	0.00278898	822
SAUSA300_1000	potB	spermidine/putrescine ABC transporter, permease protein	-0.689378	6.40027	0.0075842	0.0539508	488.5
SAUSA300_1001	potC	spermidine/putrescine ABC transporter, permease protein	-0.709794	6.17919	0.0115365	0.0751394	418.5
SAUSA300_1002	potD	spermidine/putrescine ABC transporter, spermidine/putrescine-binding protein	-0.786857	6.57222	0.00569328	0.0418921	561
SAUSA300_1003	SAUSA300_1003	conserved hypothetical protein	-1.60161	6.38314	9.14666e-09	1.89424e-07	628
SAUSA300_1004	SAUSA300_1004	conserved hypothetical protein	-0.07665	7.34123	0.725928	0.939601	749.5
SAUSA300_1005	SAUSA300_1005	Mn2+/Fe2+ transporter, NRAMP family	0.287997	8.57515	0.122158	0.409	1484
SAUSA300_1006	SAUSA300_1006	conserved hypothetical protein	0.131196	7.33362	0.581851	0.864032	677.5
SAUSA300_1007	SAUSA300_1007	inositol monophosphatase family protein	0.203733	8.04164	0.300489	0.653945	1086.5
SAUSA300_1008	SAUSA300_1008	conserved hypothetical protein	0.124404	6.45746	0.647495	0.910059	371
SAUSA300_1009	typA	GTP-binding protein	-0.106587	8.63038	0.441712	0.771643	1847
SAUSA300_1010	SAUSA300_1010	conserved hypothetical protein	0.0919067	6.14538	0.74463	0.942439	304.5
SAUSA300_1011	SAUSA300_1011	conserved hypothetical protein	0.109004	7.24896	0.646185	0.910059	657
SAUSA300_1012	SAUSA300_1012	conserved hypothetical protein	-1.98594	5.1747	0.00134793	0.0126332	290.5
SAUSA300_1013	SAUSA300_1013	cell division protein, FtsW/RodA/SpoVE family	1.88608	-1.00759	1	1	0
SAUSA300_1014	pyc	pyruvate carboxylase	-2.08369	9.39493	9.89708e-21	5.08314e-19	5565
SAUSA300_1015	ctaA	cytochrome oxidase assembly protein	-1.30136	4.59365	1.26006e-05	0.000175861	165
SAUSA300_1016	cyoE	protoheme IX farnesyltransferase	0.431485	-0.468248	1	1	1
SAUSA300_1017	SAUSA300_1017	conserved hypothetical protein	-2.55543	4.50254	6.07197e-11	1.47102e-09	201.5
SAUSA300_1018	SAUSA300_1018	conserved hypothetical protein	-0.600047	8.84265	8.30351e-06	0.000121848	2559
SAUSA300_1019	SAUSA300_1019	conserved hypothetical protein	-0.230735	8.2628	0.201403	0.540745	1493
SAUSA300_1020	SAUSA300_1020	Glycerophosphoryl diester phosphodiesterase family protein	0.267242	9.1681	0.0327927	0.165121	2288
SAUSA300_1021	SAUSA300_1021	hypothetical protein	-0.0374998	8.28231	0.823376	0.974087	1416.5
SAUSA300_1022	SAUSA300_1022	conserved hypothetical protein	0.35713	7.63142	0.0869999	0.327589	758.5
SAUSA300_1023	SAUSA300_1023	conserved hypothetical protein	-0.127648	7.13321	0.589614	0.87069	660
SAUSA300_1024	coaD	phosphopantetheine adenylyltransferase	2.68162	-0.881603	0.734426	0.939601	0
SAUSA300_1025	SAUSA300_1025	conserved hypothetical protein	-1.25073	8.28009	5.21048e-12	1.40848e-10	2120
SAUSA300_1026	SAUSA300_1026	conserved hypothetical protein	-1.24224	1.50844	0.0195742	0.113725	16.5
SAUSA300_1027	rpmF	50S ribosomal protein L32	-0.571425	0.12164	0.655972	0.913523	3.5
SAUSA300_1028	SAUSA300_1028	iron transport associated domain protein	-0.540875	9.13395	0.0858919	0.324649	3101.5
SAUSA300_1029	SAUSA300_1029	iron transport associated domain protein	-0.163196	9.52625	0.569835	0.857248	3519
SAUSA300_1030	SAUSA300_1030	iron transport associated domain protein	-0.645818	8.71433	0.0842784	0.320633	2408
SAUSA300_1031	SAUSA300_1031	conserved hypothetical protein	-0.850709	8.5752	0.0180909	0.107127	2337
SAUSA300_1032	SAUSA300_1032	putative iron compound ABC transporter, iron compound-binding protein	-0.718732	7.37841	0.0735405	0.292168	968
SAUSA300_1033	SAUSA300_1033	iron/heme permease	-0.716169	8.5163	0.0597057	0.256825	2136
SAUSA300_1034	srtB	sortase B	-1.15	7.82634	0.00542006	0.0402275	1515.5
SAUSA300_1035	SAUSA300_1035	conserved hypothetical protein	0.488616	6.88451	0.0692137	0.279028	420.5
SAUSA300_1036	SAUSA300_1036	RNA methyltransferase, TrmH family	0.282625	8.33557	0.0755782	0.294962	1291.5
SAUSA300_1037	pheS	phenylalanyl-tRNA synthetase, alpha subunit	-2.94426	-0.298094	0.0255207	0.138264	3.5
SAUSA300_1038	pheT	phenylalanyl-tRNA synthetase, beta subunit	-0.952115	-0.00534547	0.365958	0.707337	3.5
SAUSA300_1039	rnhC	ribonuclease HIII	-2.98498	3.8656	1.16789e-15	4.10842e-14	134
SAUSA300_1040	SAUSA300_1040	conserved hypothetical protein	0.265301	7.51411	0.244465	0.600751	728
SAUSA300_1041	SAUSA300_1041	conserved hypothetical protein	0.00985689	8.13844	0.966336	1	1246.5
SAUSA300_1042	SAUSA300_1042	DNA-dependent DNA polymerase family X	0.333874	9.76994	0.00437615	0.0335461	3383.5
SAUSA300_1043	mutS2	DNA mismatch repair MutS2 protein	-0.161114	8.47519	0.288046	0.639919	1698.5
SAUSA300_1044	trx	thioredoxin	1.89885	-1.00674	1	1	0
SAUSA300_1045	uvrC	excinuclease ABC, C subunit	-0.0768154	7.16882	0.738027	0.939652	671.5
SAUSA300_1046	sdhC	succinate dehydrogenase, cytochrome b-558 subunit	-0.484359	6.95138	0.0897306	0.333954	684
SAUSA300_1047	sdhA	succinate dehydrogenase, flavoprotein subunit	-0.207374	8.56395	0.279821	0.636474	1894.5
SAUSA300_1048	sdhB	succinate dehydrogenase, iron-sulfur protein	-0.298827	7.6377	0.21552	0.56475	1031.5
SAUSA300_1050	SAUSA300_1050	non-canonical purine NTP pyrophosphatase, rdgB/HAM1 family	-0.0421557	9.60601	0.720835	0.937743	3561.5
SAUSA300_1051	SAUSA300_1051	conserved hypothetical protein	-0.0488014	8.08096	0.781938	0.961813	1239.5
SAUSA300_1052	SAUSA300_1052	fibrinogen-binding protein	0.621683	5.76252	0.0475848	0.217434	183
SAUSA300_1053	SAUSA300_1053	conserved hypothetical protein	0.214724	6.71182	0.413549	0.744898	429.5
SAUSA300_1054	SAUSA300_1054	conserved hypothetical protein	0.0849283	8.0384	0.661257	0.916671	1136.5
SAUSA300_1055	efb	fibrinogen-binding protein	0.217528	7.51637	0.326049	0.676875	750.5
SAUSA300_1056	SAUSA300_1056	conserved hypothetical protein	0.249594	7.79543	0.225614	0.577644	896
SAUSA300_1057	SAUSA300_1057	conserved hypothetical protein	0.21086	6.52727	0.428387	0.757643	375
SAUSA300_1058	SAUSA300_1058	alpha-hemolysin precursor	0.279532	8.54997	0.0427473	0.201793	1483
SAUSA300_1059	SAUSA300_1059	putative exotoxin 1	0.244704	8.91077	0.0508305	0.227409	1945.5
SAUSA300_1060	SAUSA300_1060	putative exotoxin 4	0.429617	8.43983	0.00529284	0.0395116	1283
SAUSA300_1061	SAUSA300_1061	putative exotoxin 3	0.234612	7.9691	0.225542	0.577644	1014.5
SAUSA300_1062	argF	ornithine carbamoyltransferase	0.462672	8.33457	0.00276458	0.0230501	1185.5
SAUSA300_1063	arcC	carbamate kinase	0.345188	9.03346	0.00413046	0.0321425	2039
SAUSA300_1064	SAUSA300_1064	transporter, TRAP family	0.233499	9.37904	0.046605	0.2141	2696
SAUSA300_1065	SAUSA300_1065	exfoliative toxin A	0.405162	9.37649	0.000386196	0.0041343	2493
SAUSA300_1067	SAUSA300_1067	antibacterial protein	-0.284235	4.82611	0.322324	0.672902	141
SAUSA300_1068	SAUSA300_1068	antibacterial protein	0.349834	5.1052	0.247848	0.603465	130
SAUSA300_1069	SAUSA300_1069	conserved hypothetical protein	0.0708163	8.37658	0.674031	0.921533	1436.5
SAUSA300_1070	SAUSA300_1070	acetyltransferase, GNAT family	-0.0430577	7.28037	0.867329	0.995664	731.5
SAUSA300_1071	SAUSA300_1071	conserved hypothetical protein	-0.76344	8.6952	1.07044e-07	2.03622e-06	2437
SAUSA300_1072	mraZ	protein mraZ	-4.33982	3.31219	3.47037e-22	1.85665e-20	99
SAUSA300_1073	mraW	S-adenosyl-methyltransferase MraW	-0.977008	5.74863	0.00202324	0.0178546	335
SAUSA300_1075	pbpA	penicillin-binding protein 1	0.359549	-0.766192	1	1	0.5
SAUSA300_1076	mraY	phospho-N-acetylmuramoyl-pentapeptide- transferase	2.69771	-0.88038	0.735675	0.939601	0
SAUSA300_1077	murD	UDP-N-acetylmuramoylalanine--D-glutamate ligase	-0.419347	-0.880435	1	1	0.5
SAUSA300_1078	divIB	cell division protein	1.89881	-1.00674	1	1	0
SAUSA300_1079	ftsA	cell division protein ftsA	-2.32061	-1.0068	0.8	0.961813	0.5
SAUSA300_1080	ftsZ	cell division protein ftsZ	1.89869	-1.00674	1	1	0
SAUSA300_1081	SAUSA300_1081	conserved hypothetical protein	0.223276	8.84663	0.0739598	0.292198	1877
SAUSA300_1082	SAUSA300_1082	conserved hypothetical protein	0.225006	7.0412	0.424446	0.753789	530.5
SAUSA300_1083	SAUSA300_1083	conserved hypothetical protein	-3.64202	-0.769088	0.145968	0.458676	1.5
SAUSA300_1084	SAUSA300_1084	conserved hypothetical protein	-0.173868	7.00267	0.465032	0.784627	615.5
SAUSA300_1085	SAUSA300_1085	conserved hypothetical protein	0.161626	8.85046	0.26219	0.615452	1923.5
SAUSA300_1086	SAUSA300_1086	putative cell-division initiation protein	-2.51363	4.56234	4.67227e-14	1.39516e-12	204.5
SAUSA300_1087	ileS	isoleucyl-tRNA synthetase	-0.241071	-0.215178	1	1	2
SAUSA300_1088	SAUSA300_1088	glyoxalase family protein	0.317062	8.65697	0.0187575	0.110227	1575.5
SAUSA300_1089	lspA	lipoprotein signal peptidase	-2.26075	5.98348	4.16235e-11	1.02778e-09	521.5
SAUSA300_1090	SAUSA300_1090	conserved hypothetical protein	-1.47164	2.54123	0.00565939	0.0417624	38
SAUSA300_1091	pyrR	PyrR bifunctional protein	-0.684646	6.00771	0.0143033	0.088722	370.5
SAUSA300_1092	pyrP	uracil permease	-0.075822	9.05991	0.539578	0.837749	2471.5
SAUSA300_1093	pyrB	aspartate carbamoyltransferase	-1.16042	7.91404	0.00572071	0.0419737	1601.5
SAUSA300_1094	pyrC	dihydroorotase	-1.4659	7.77372	3.03231e-06	4.71938e-05	1579
SAUSA300_1095	carA	carbamoyl-phosphate synthase, small subunit	-1.14884	7.94845	0.00427315	0.0329965	1630.5
SAUSA300_1096	carB	carbamoyl-phosphate synthase, large subunit	-1.23124	9.36472	0.000231783	0.00268116	4456
SAUSA300_1097	pyrF	orotidine 5'-phosphate decarboxylase	-1.51019	6.16665	0.000322258	0.00355175	510.5
SAUSA300_1098	pyrE	orotate phosphoribosyltransferase	-1.61665	6.66563	5.39583e-05	0.000696306	760
SAUSA300_1099	SAUSA300_1099	conserved hypothetical protein	-0.136651	7.4242	0.510159	0.820661	812.5
SAUSA300_1100	SAUSA300_1100	conserved hypothetical protein	0.261543	7.53967	0.252827	0.607921	739.5
SAUSA300_1101	SAUSA300_1101	putative fibronectin/fibrinogen binding protein	0.318274	8.35003	0.0951567	0.345145	1278
SAUSA300_1102	gmk	guanylate kinase	-5.15728	-0.223285	0.00126732	0.0119212	4.5
SAUSA300_1103	rpoZ	DNA-directed RNA polymerase, omega subunit	-0.0272772	4.75009	0.941201	1	121
SAUSA300_1104	coaBC	phosphopantothenoylcysteine decarboxylase/phosphopantothenate--cysteine ligase	-3.28727	-0.148074	0.00669128	0.0482674	4.5
SAUSA300_1105	priA	primosomal protein N`	2.67556	-0.882071	0.736757	0.939601	0
SAUSA300_1106	SAUSA300_1106	putative lipoprotein	0.186811	8.28924	0.247353	0.603277	1300
SAUSA300_1107	SAUSA300_1107	conserved hypothetical protein	0.107045	7.34946	0.651508	0.910059	694.5
SAUSA300_1108	def	polypeptide deformylase	0.0789423	6.26925	0.814011	0.968665	324
SAUSA300_1110	sun	ribosomal RNA small subunit methyltransferase B	-0.130402	8.79533	0.313128	0.664635	2091.5
SAUSA300_1111	SAUSA300_1111	conserved hypothetical protein	-0.393476	8.08536	0.0349833	0.174103	1412
SAUSA300_1112	SAUSA300_1112	protein phosphatase 2C domain protein	-2.48037	6.27398	4.34785e-17	1.74457e-15	677.5
SAUSA300_1113	pknB	protein kinase	-0.360996	7.42763	0.154999	0.473904	894
SAUSA300_1114	rsgA	ribosome small subunit-dependent GTPase A	-0.405649	-0.88328	1	1	0.5
SAUSA300_1115	rpe	ribulose-phosphate 3-epimerase	1.88611	-1.00759	1	1	0
SAUSA300_1116	SAUSA300_1116	thiamine pyrophosphokinase	-10.0605	3.60624	4.499e-20	2.13953e-18	125.5
SAUSA300_1117	rpmB	50S ribosomal protein L28	-0.638569	4.11609	0.054491	0.240194	98
SAUSA300_1118	SAUSA300_1118	conserved hypothetical protein	-0.475469	8.4389	0.0106591	0.0703662	1850
SAUSA300_1119	SAUSA300_1119	conserved hypothetical protein	-1.00392	8.54923	2.56318e-07	4.63538e-06	2375.5
SAUSA300_1120	recG	ATP-dependent DNA helicase RecG	-3.54193	4.29788	2.63078e-23	1.53542e-21	190.5
SAUSA300_1121	SAUSA300_1121	conserved hypothetical protein	-0.152511	6.84146	0.53857	0.837219	545
SAUSA300_1124	fabG	3-oxoacyl-(acyl-carrier-protein) reductase	1.88612	-1.00759	1	1	0
SAUSA300_1126	rnc	ribonuclease III	-1.11474	7.40863	0.00112882	0.0108978	1115.5
SAUSA300_1127	smc	chromosome segregation protein SMC	-4.7227	4.48503	2.77272e-29	2.45529e-27	230.5
SAUSA300_1128	ftsY	signal recognition particle-docking protein FtsY	-1.27653	-0.764185	0.711111	0.936209	1
SAUSA300_1129	SAUSA300_1129	conserved hypothetical protein	-0.0565161	6.35616	0.842488	0.985332	371.5
SAUSA300_1130	ffh	signal recognition particle protein	-0.463497	-0.46543	0.911197	1	1.5
SAUSA300_1131	rpsP	30S ribosomal protein S16	1.30709	-0.557647	0.704061	0.936209	0.5
SAUSA300_1133	trmD	tRNA (guanine-N1)-methyltransferase	1.89855	-1.00674	1	1	0
SAUSA300_1134	rplS	50S ribosomal protein L19	-3.14936	-0.882113	0.334249	0.681008	1
SAUSA300_1135	SAUSA300_1135	putative membrane protein	0.303486	10.4957	0.0142683	0.088722	5644.5
SAUSA300_1136	SAUSA300_1136	putative GTP-binding protein	-2.28083	-1.00843	0.8	0.961813	0.5
SAUSA300_1137	rnhB	ribonuclease HII	0.170762	7.55603	0.411057	0.743552	784.5
SAUSA300_1138	sucC	succinyl-CoA synthetase, beta subunit	-3.17234	3.94619	1.18059e-07	2.22923e-06	148.5
SAUSA300_1139	sucD	succinyl-CoA synthetase, alpha subunit	-2.5053	3.55946	3.13786e-06	4.82516e-05	103
SAUSA300_1140	lytN	cell wall hydrolase	0.327371	9.26754	0.0075289	0.0537061	2391.5
SAUSA300_1141	SAUSA300_1141	endopeptidase resistance gene	0.229333	9.38263	0.040473	0.195366	2709.5
SAUSA300_1142	dprA	DNA protecting protein DprA	0.26539	9.18297	0.0269493	0.143283	2308
SAUSA300_1143	topA	DNA topoisomerase I	-0.65123	2.52169	0.170501	0.497426	30.5
SAUSA300_1144	gid	glucose inhibited division protein	-0.129731	8.23396	0.422471	0.75184	1419.5
SAUSA300_1145	xerC	tyrosine recombinase xerC	-2.32053	-1.0068	0.8	0.961813	0.5
SAUSA300_1146	hslV	ATP-dependent protease hslV	-0.0440585	7.31109	0.837666	0.982249	721
SAUSA300_1147	hslU	heat shock protein HslVU, ATPase subunit HslU	-0.154657	8.38132	0.365175	0.707337	1568
SAUSA300_1148	codY	GTP-sensing transcriptional pleiotropic repressor CodY	-2.42563	2.35983	0.000126667	0.00153435	41
SAUSA300_1149	rpsB	30S ribosomal protein S2	0.701695	0.78152	0.415291	0.74526	4
SAUSA300_1150	tsf	translation elongation factor Ts	-2.28064	-1.00843	0.8	0.961813	0.5
SAUSA300_1151	pyrH	uridylate kinase	1.89841	-1.00674	1	1	0
SAUSA300_1152	rrf	ribosome recycling factor	2.68161	-0.881603	0.734349	0.939601	0
SAUSA300_1153	uppS	undecaprenyl diphosphate synthase	-0.431197	-0.881281	1	1	0.5
SAUSA300_1154	cdsA	phosphatidate cytidylyltransferase	1.89829	-1.00674	1	1	0
SAUSA300_1155	SAUSA300_1155	putative membrane-associated zinc metalloprotease	-3.01787	4.81881	1.99964e-20	9.87514e-19	261.5
SAUSA300_1156	proS	prolyl-tRNA synthetase	-1.27575	-0.0760853	0.239554	0.596099	3.5
SAUSA300_1157	polC	DNA polymerase III, alpha subunit	0.416507	-0.213561	0.976466	1	1.5
SAUSA300_1158	SAUSA300_1158	conserved hypothetical protein	-2.9711	1.17585	7.34447e-06	0.000109021	17
SAUSA300_1159	nusA	transcription termination factor NusA	-0.811822	0.338622	0.328882	0.680636	5
SAUSA300_1160	SAUSA300_1160	conserved hypothetical protein	2.69754	-0.88038	0.735526	0.939601	0
SAUSA300_1161	SAUSA300_1161	ribosomal protein L7Ae	-0.291369	1.02379	0.661544	0.916671	8
SAUSA300_1162	infB	translation initiation factor IF-2	-1.00435	-0.558594	0.648298	0.910059	1.5
SAUSA300_1163	rbfA	ribosome-binding factor A	-1.79477	3.01982	1.40156e-05	0.000192471	59
SAUSA300_1164	truB	tRNA pseudouridine synthase B	-0.415945	7.88395	0.0282772	0.146996	1241
SAUSA300_1165	ribF	riboflavin biosynthesis protein ribF	1.87885	-1.00797	1	1	0
SAUSA300_1166	rpsO	30S ribosomal protein S15	-0.455851	-0.65806	1	1	1
SAUSA300_1167	pnpA	polyribopolyribonucleotide nucleotidyltransferase	-7.91686	3.42755	4.55456e-33	5.56958e-31	116
SAUSA300_1168	SAUSA300_1168	RNA-metabolising metallo-beta-lactamase	-0.225173	4.88164	0.452889	0.776574	141
SAUSA300_1169	ftsK	DNA translocase FtsK	-2.39023	1.6402	0.00112404	0.0108978	23.5
SAUSA300_1170	SAUSA300_1170	transcriptional regulator, GntR family	-0.381846	7.6889	0.073926	0.292198	1060
SAUSA300_1171	SAUSA300_1171	conserved hypothetical protein	-0.112617	9.07573	0.324015	0.674287	2524.5
SAUSA300_1172	SAUSA300_1172	peptidase, M16 family	-1.03781	5.52806	0.00288257	0.0239561	289.5
SAUSA300_1173	SAUSA300_1173	putative acetoacetyl-CoA reductase	-1.13545	3.11631	0.0247829	0.135698	54
SAUSA300_1174	SAUSA300_1174	conserved hypothetical protein	0.0162164	8.61173	0.93697	1	1738.5
SAUSA300_1175	SAUSA300_1175	conserved hypothetical protein	0.26065	4.31931	0.486081	0.803805	81
SAUSA300_1176	pgsA	CDP-diacylglycerol--glycerol-3-phosphate 3-phosphatidyltransferase	3.21355	-0.764075	0.459683	0.779767	0
SAUSA300_1177	cinA	competence/damage-inducible protein cinA	-0.153636	9.72345	0.200016	0.538973	4022
SAUSA300_1178	recA	recombinase A protein	1.87879	-1.00797	1	1	0
SAUSA300_1179	SAUSA300_1179	conserved hypothetical protein	-2.37246	3.65097	6.91737e-07	1.16867e-05	107
SAUSA300_1180	SAUSA300_1180	conserved hypothetical protein	0.194466	6.76178	0.52979	0.830621	446.5
SAUSA300_1181	SAUSA300_1181	conserved hypothetical protein	-4.93995	3.41332	1.7663e-27	1.29596e-25	109
SAUSA300_1182	SAUSA300_1182	pyruvate ferredoxin oxidoreductase, alpha subunit	-1.27276	5.70913	0.000386383	0.0041343	359.5
SAUSA300_1183	SAUSA300_1183	pyruvate ferredoxin oxidoreductase, beta subunit	-0.885939	4.92752	0.0177585	0.105564	186
SAUSA300_1184	SAUSA300_1184	conserved hypothetical protein	0.444028	7.18211	0.0787652	0.30435	533
SAUSA300_1185	miaB	tRNA-i(6)A37 thiotransferase enzyme MiaB	0.123126	10.0104	0.282129	0.639919	4394
SAUSA300_1186	SAUSA300_1186	conserved hypothetical protein	-0.145509	7.39141	0.593142	0.872388	779.5
SAUSA300_1187	SAUSA300_1187	conserved hypothetical protein	0.264422	7.67335	0.232258	0.587623	824
SAUSA300_1188	mutS	DNA mismatch repair protein mutS	0.318105	10.2442	0.00962676	0.0655743	4702
SAUSA300_1189	mutL	DNA mismatch repair protein mutL	0.154886	10.311	0.192613	0.529582	5305.5
SAUSA300_1190	glpP	glycerol uptake operon antiterminator regulatory protein	-2.19139	7.68505	2.87532e-18	1.17203e-16	1734
SAUSA300_1191	glpF	glycerol uptake facilitator	-1.23099	8.80802	3.08719e-06	4.77584e-05	2902
SAUSA300_1192	glpK	glycerol kinase	-0.542656	7.00056	0.0429822	0.202158	710.5
SAUSA300_1193	glpD	glycerol-3-phosphate dehydrogenase	-10.3518	5.7772	1.93519e-49	4.96958e-47	585.5
SAUSA300_1194	SAUSA300_1194	hydrolase, alpha/beta hydrolase fold family	0.39971	9.27081	0.000328221	0.00360201	2322
SAUSA300_1195	miaA	tRNA delta(2)-isopentenylpyrophosphate transferase	-0.68362	6.4859	0.0157214	0.0956695	508
SAUSA300_1196	hfq	RNA chaperone, host factor-1 protein	0.116352	6.52023	0.67169	0.920438	388.5
SAUSA300_1197	SAUSA300_1197	glutathione peroxidase	0.120644	7.83982	0.538241	0.837219	975
SAUSA300_1198	SAUSA300_1198	putative GTP-binding protein	0.106453	8.75416	0.440321	0.770262	1847.5
SAUSA300_1199	SAUSA300_1199	putative aluminium resistance protein	-0.166712	5.18785	0.550694	0.844793	173.5
SAUSA300_1200	glnR	glutamine synthetase repressor	-2.00167	0.232044	0.0222448	0.12577	6
SAUSA300_1201	glnA	glutamine synthetase, type I	3.18768	-0.766137	0.451394	0.776574	0
SAUSA300_1202	SAUSA300_1202	conserved hypothetical protein	0.0490212	5.89292	0.889605	1	256.5
SAUSA300_1203	SAUSA300_1203	conserved hypothetical protein	0.0638922	7.02291	0.813365	0.968345	560
SAUSA300_1204	SAUSA300_1204	conserved hypothetical protein	0.33447	5.98642	0.256075	0.610573	242.5
SAUSA300_1205	SAUSA300_1205	conserved hypothetical protein	0.327544	5.12404	0.314336	0.664635	135
SAUSA300_1206	SAUSA300_1206	conserved hypothetical protein	0.15105	7.80454	0.451778	0.776574	941
SAUSA300_1207	SAUSA300_1207	conserved hypothetical protein	0.25967	7.85457	0.180791	0.51244	924
SAUSA300_1208	SAUSA300_1208	conserved hypothetical protein	0.293765	7.51263	0.165028	0.488721	720
SAUSA300_1209	SAUSA300_1209	conserved hypothetical protein	0.23137	5.65677	0.44662	0.775303	202.5
SAUSA300_1210	SAUSA300_1210	conserved hypothetical protein	0.0870529	7.0913	0.725519	0.939601	587
SAUSA300_1211	SAUSA300_1211	conserved hypothetical protein	0.301252	7.42093	0.165893	0.488721	671.5
SAUSA300_1212	SAUSA300_1212	conserved hypothetical protein	0.15169	7.38785	0.502307	0.815842	700.5
SAUSA300_1213	SAUSA300_1213	conserved hypothetical protein	0.0630298	7.55297	0.775713	0.960771	814.5
SAUSA300_1214	SAUSA300_1214	conserved hypothetical protein	0.490384	8.75771	0.000416203	0.00441657	1553.5
SAUSA300_1215	SAUSA300_1215	conserved hypothetical protein	0.383517	6.12342	0.196649	0.533203	261
SAUSA300_1216	SAUSA300_1216	cardiolipin synthetase	0.471966	9.38595	5.91838e-05	0.000752396	2419.5
SAUSA300_1217	SAUSA300_1217	ABC transporter, ATP-binding protein	0.236349	8.50324	0.095628	0.34584	1467.5
SAUSA300_1218	SAUSA300_1218	ABC transporter, permease protein	0.261615	8.94889	0.0345224	0.172478	1974.5
SAUSA300_1219	SAUSA300_1219	putative sensor histidine kinase	0.266943	9.92516	0.0245758	0.134852	3870.5
SAUSA300_1220	SAUSA300_1220	DNA-binding response regulator, LuxR family	0.354544	7.76811	0.0829423	0.316596	834
SAUSA300_1221	SAUSA300_1221	conserved hypothetical protein	0.325886	6.33964	0.241893	0.597865	313.5
SAUSA300_1222	nuc	thermonuclease	0.152572	7.97129	0.447379	0.775739	1042
SAUSA300_1223	SAUSA300_1223	conserved hypothetical protein	0.257999	8.71832	0.107311	0.37552	1677.5
SAUSA300_1224	SAUSA300_1224	conserved hypothetical protein	0.225432	9.0256	0.0859661	0.324649	2108.5
SAUSA300_1225	SAUSA300_1225	aspartate kinase	-0.422387	9.20077	0.000391727	0.00417408	3109
SAUSA300_1226	SAUSA300_1226	homoserine dehydrogenase	-1.00004	7.83303	2.95527e-07	5.28291e-06	1455
SAUSA300_1227	thrC	threonine synthase	-0.702488	7.76455	0.00137483	0.0128385	1265.5
SAUSA300_1228	thrB	homoserine kinase	-0.628888	8.19128	0.000536348	0.00562181	1662
SAUSA300_1229	SAUSA300_1229	hydrolase, haloacid dehalogenase-like family	0.0942763	8.73357	0.50696	0.819654	1820.5
SAUSA300_1230	SAUSA300_1230	conserved hypothetical protein	-0.0186354	7.07962	0.934096	1	606
SAUSA300_1231	SAUSA300_1231	gamma-aminobutyrate permease	-3.01827	8.24693	1.46627e-33	1.8827e-31	2835.5
SAUSA300_1232	SAUSA300_1232	catalase	0.388359	8.7072	0.0097068	0.0656755	1566
SAUSA300_1233	rpmG	50S ribosomal protein L33	0.0569111	6.09624	0.866099	0.994838	293.5
SAUSA300_1234	rpmN	30S ribosomal protein S14-2	0.142542	7.13802	0.552419	0.845539	593
SAUSA300_1235	guaC	guanosine monophosphate reductase	0.42921	8.78204	0.000948211	0.00936541	1633
SAUSA300_1236	SAUSA300_1236	conserved hypothetical protein	-0.221286	8.74995	0.172766	0.499626	2117.5
SAUSA300_1238	SAUSA300_1238	conserved hypothetical protein	-0.181715	5.80899	0.526102	0.828872	266
SAUSA300_1239	tkt	transketolase	0.379408	-0.466632	1	1	1
SAUSA300_1240	SAUSA300_1240	conserved hypothetical protein	1.87888	-1.00797	1	1	0
SAUSA300_1241	SAUSA300_1241	conserved hypothetical protein	-0.404932	6.97733	0.118193	0.402545	652
SAUSA300_1242	sbcD	exonuclease SbcD	0.195541	8.52735	0.190134	0.526715	1507
SAUSA300_1243	sbcC	exonuclease SbcC	0.148237	9.88409	0.205153	0.545522	3971.5
SAUSA300_1244	mscL	large conductance mechanosensitive channel protein	0.549699	7.4192	0.0193862	0.113107	589
SAUSA300_1245	opuD	glycine betaine transporter opuD	0.292038	9.73557	0.0339681	0.170371	3327
SAUSA300_1246	acnA	aconitate hydratase	-3.35807	4.52586	4.05726e-12	1.11713e-10	227
SAUSA300_1247	SAUSA300_1247	conserved hypothetical protein	0.491022	8.3742	0.00122065	0.0116098	1195
SAUSA300_1248	SAUSA300_1248	conserved hypothetical protein	0.461279	6.52733	0.0829707	0.316596	335.5
SAUSA300_1249	SAUSA300_1249	conserved hypothetical protein	-0.455879	-0.65806	1	1	1
SAUSA300_1250	parE	DNA topoisomerase IV, subunit B	-0.485763	-0.657289	1	1	1
SAUSA300_1251	parC	DNA topoisomerase IV, subunit A	-1.65348	-0.384058	0.227388	0.580449	2.5
SAUSA300_1252	SAUSA300_1252	amino acid carrier protein	0.0704617	9.49889	0.634279	0.903834	3119
SAUSA300_1253	glcT	transcription antiterminator	0.0388591	9.06826	0.796362	0.961813	2335
SAUSA300_1254	SAUSA300_1254	putative membrane protein	-0.334279	8.25163	0.0550521	0.241252	1548.5
SAUSA300_1255	fmtC	oxacillin resistance-related FmtC protein	-1.58211	4.84285	0.000483921	0.00511403	215
SAUSA300_1256	msrA	peptide methionine sulfoxide reductase MsrA	0.484022	7.34186	0.0357345	0.177155	583
SAUSA300_1257	msrR	peptide methionine sulfoxide reductase regulator MsrR	-2.3399	4.4442	6.07598e-13	1.75316e-11	185
SAUSA300_1258	SAUSA300_1258	4-oxalocrotonate tautomerase	0.131079	4.83662	0.667045	0.918855	119.5
SAUSA300_1259	SAUSA300_1259	ImpB/MucB/SamB family protein	0.386553	9.09227	0.00182412	0.0163788	2061.5
SAUSA300_1260	SAUSA300_1260	prephenate dehydrogenase	0.373812	9.16612	0.00272788	0.0228182	2184
SAUSA300_1261	SAUSA300_1261	putative glutamyl aminopeptidase	0.250559	9.28524	0.0266894	0.142196	2506.5
SAUSA300_1262	trpE	anthranilate synthase component I	0.369942	9.63983	0.00362402	0.0289193	3021.5
SAUSA300_1263	trpG	anthranilate synthase, glutamine amidotransferase, component II	0.416693	7.92897	0.034328	0.171841	904
SAUSA300_1264	trpD	anthranilate phosphoribosyltransferase	0.197684	8.80268	0.134022	0.43843	1833
SAUSA300_1265	trpC	indole-3-glycerol phosphate synthase	0.435216	8.08447	0.0281054	0.14673	1000
SAUSA300_1266	trpF	N-(5'phosphoribosyl)anthranilate isomerase	0.177084	7.85082	0.391237	0.723324	957
SAUSA300_1267	trpB	tryptophan synthase, beta subunit	0.397842	8.88761	0.00232758	0.0199241	1774
SAUSA300_1268	trpA	tryptophan synthase, alpha subunit	0.367616	8.46648	0.0308163	0.157957	1338.5
SAUSA300_1269	femA	methicillin resistance protein FemA	1.00086	1.66107	0.344711	0.688885	7
SAUSA300_1270	femB	methicillin resistance protein FemB	1.88615	-1.00759	1	1	0
SAUSA300_1271	SAUSA300_1271	hydrolase-related protein	0.176893	8.98428	0.146283	0.458676	2104.5
SAUSA300_1272	SAUSA300_1272	conserved hypothetical protein	0.207151	8.00888	0.284791	0.639919	1054
SAUSA300_1273	opp2F	oligopeptide permease, ATP-binding protein	0.320276	7.96234	0.0955146	0.34584	971
SAUSA300_1274	SAUSA300_1274	peptide ABC transporter, ATP-binding protein	0.341387	8.41854	0.0295419	0.15326	1322.5
SAUSA300_1275	SAUSA300_1275	peptide ABC transporter, permease protein	0.405047	8.74281	0.00699002	0.0502085	1590
SAUSA300_1276	opp2B	oligopeptide permease, channel-forming protein	0.264433	9.08187	0.0215864	0.122913	2163
SAUSA300_1277	SAUSA300_1277	conserved hypothetical protein	0.352062	7.41268	0.122138	0.409	650.5
SAUSA300_1278	pepF	oligoendopeptidase F	0.156184	9.85393	0.205896	0.545648	3873.5
SAUSA300_1279	phoU	phosphate transport system regulatory protein PhoU	0.244183	8.49965	0.0881363	0.330118	1467.5
SAUSA300_1280	pstB	phosphate ABC transporter, ATP-binding protein	0.367002	9.19157	0.00353105	0.0284798	2208.5
SAUSA300_1281	pstA	phosphate ABC transporter, permease protein PstA	0.389938	9.64825	0.00114477	0.0110104	3024.5
SAUSA300_1282	pstC	phosphate ABC transporter, permease protein PstC	0.427351	8.1524	0.0168837	0.101066	1054
SAUSA300_1283	pstS	phosphate ABC transporter, phosphate-binding protein PstS	0.301722	8.1791	0.0796045	0.306025	1135.5
SAUSA300_1284	SAUSA300_1284	conserved hypothetical protein	-0.0617633	7.22053	0.803102	0.962822	671.5
SAUSA300_1285	SAUSA300_1285	ABC transporter, ATP-binding protein	-0.0983519	9.06006	0.41506	0.74526	2489
SAUSA300_1286	SAUSA300_1286	aspartate kinase	0.315814	8.30736	0.053358	0.236136	1236
SAUSA300_1287	asd	aspartate semialdehyde dehydrogenase	-0.567939	7.73585	0.00375271	0.029381	1186.5
SAUSA300_1288	dapA	dihydrodipicolinate synthase	0.411643	8.26606	0.0122859	0.0782881	1150.5
SAUSA300_1289	dapB	dihydrodipicolinate reductase	-2.66942	6.076	6.9772e-16	2.48854e-14	602.5
SAUSA300_1290	dapD	tetrahydrodipicolinate acetyltransferase	-1.50763	7.08642	4.19177e-08	8.09359e-07	994
SAUSA300_1291	SAUSA300_1291	hippurate hydrolase	0.0896877	8.37484	0.570431	0.857248	1433
SAUSA300_1292	alr2	alanine racemase	0.160974	8.79748	0.30129	0.655133	1863
SAUSA300_1293	lysA	diaminopimelate decarboxylase	0.141924	8.98893	0.288509	0.640175	2140
SAUSA300_1294	SAUSA300_1294	conserved hypothetical protein	0.013838	8.15074	0.952178	1	1265.5
SAUSA300_1295	SAUSA300_1295	cold shock protein, CSD family	0.282385	4.70373	0.56972	0.857248	97.5
SAUSA300_1296	SAUSA300_1296	conserved hypothetical protein	0.208993	6.82971	0.508079	0.819711	466
SAUSA300_1297	SAUSA300_1297	conserved hypothetical protein	0.108801	8.02183	0.572747	0.857248	1109.5
SAUSA300_1298	SAUSA300_1298	putative XpaC protein	-0.159627	8.49304	0.27667	0.632669	1718
SAUSA300_1299	SAUSA300_1299	putative tellurite resistance protein	0.206978	8.57916	0.114108	0.393194	1567.5
SAUSA300_1300	brnQ	branched-chain amino acid transport system II carrier protein	0.181534	9.40266	0.126696	0.419273	2791.5
SAUSA300_1301	SAUSA300_1301	conserved hypothetical protein	0.0410301	9.41732	0.712111	0.936209	3020
SAUSA300_1302	SAUSA300_1302	ATPase family protein	0.167308	7.73817	0.403403	0.734187	888
SAUSA300_1303	SAUSA300_1303	conserved hypothetical protein	-0.309085	5.73239	0.259624	0.611629	267.5
SAUSA300_1304	SAUSA300_1304	conserved hypothetical protein	0.0790038	8.29438	0.644789	0.910059	1354.5
SAUSA300_1305	sucB	2-oxoglutarate dehydrogenase, E2 component, dihydrolipoamide succinyltransferase	-0.499012	6.69575	0.106298	0.373935	569
SAUSA300_1306	sucA	2-oxoglutarate dehydrogenase, E1 component	-0.442096	8.14282	0.0699698	0.281193	1543
SAUSA300_1307	arlS	sensor histidine kinase protein	0.51919	8.3565	0.0417221	0.198248	1163
SAUSA300_1308	arlR	DNA-binding response regulator	0.996568	8.33553	0.0281118	0.14673	914
SAUSA300_1309	SAUSA300_1309	transposase, IS200 family	0.287015	8.72431	0.0394238	0.191381	1680.5
SAUSA300_1310	SAUSA300_1310	PAP2 family protein	0.747036	7.23997	0.00188662	0.0168451	490.5
SAUSA300_1311	murG	undecaprenyldiphospho-muramoylpentapeptide beta-N-acetylglucosaminyltransferase	-2.32041	-1.0068	0.8	0.961813	0.5
SAUSA300_1312	SAUSA300_1312	acetyltransferase, GNAT family	0.289879	7.17063	0.24105	0.596929	568.5
SAUSA300_1313	ctpA	carboxyl-terminal protease	0.0207314	7.84796	0.923052	1	1024
SAUSA300_1314	SAUSA300_1314	conserved hypothetical protein	-0.15667	5.9853	0.602391	0.877946	298.5
SAUSA300_1315	crr	PTS system, glucose-specific IIA component	0.100864	7.5701	0.651412	0.910059	811
SAUSA300_1316	msrB	methionine-R-sulfoxide reductase	0.0329833	6.98236	0.917441	1	552.5
SAUSA300_1317	msrA	methionine-S-sulfoxide reductase	0.0954761	7.35232	0.714453	0.936685	693
SAUSA300_1318	SAUSA300_1318	DegV family protein	-0.459192	8.82408	0.00112736	0.0108978	2425.5
SAUSA300_1319	folA	dihydrofolate reductase	2.66502	-0.882826	0.737265	0.939601	0
SAUSA300_1320	thyA	thymidylate synthase	-4.43295	-0.55626	0.0309841	0.158122	2.5
SAUSA300_1321	SAUSA300_1321	conserved hypothetical protein	0.0893954	7.93818	0.665284	0.918855	1054.5
SAUSA300_1322	SAUSA300_1322	conserved hypothetical protein	0.269938	9.26631	0.0193456	0.113107	2460.5
SAUSA300_1323	SAUSA300_1323	conserved hypothetical protein	0.182615	7.15013	0.51142	0.820857	582
SAUSA300_1324	SAUSA300_1324	putative membrane protein	0.268631	9.1942	0.0361583	0.178645	2328
SAUSA300_1325	SAUSA300_1325	conserved hypothetical protein	0.914731	4.21231	0.00983842	0.0658792	52.5
SAUSA300_1326	SAUSA300_1326	putative cell wall enzyme EbsB	0.157396	8.74592	0.248832	0.603465	1802
SAUSA300_1327	SAUSA300_1327	cell surface protein	0.343062	13.4684	0.00203675	0.0179122	43818
SAUSA300_1328	SAUSA300_1328	putative drug transporter	0.50395	9.21858	9.17914e-06	0.000133175	2135.5
SAUSA300_1329	SAUSA300_1329	amino acid permease	0.421481	9.78449	0.000588776	0.00610439	3265.5
SAUSA300_1330	ilvA	threonine dehydratase	0.404885	9.57215	0.0186816	0.110033	2823
SAUSA300_1331	ald	alanine dehydrogenase	0.410479	9.89828	0.00859516	0.0598167	3535
SAUSA300_1332	SAUSA300_1332	putative 5'-3' exonuclease	0.281196	9.01926	0.0258163	0.138986	2045
SAUSA300_1333	SAUSA300_1333	conserved hypothetical protein	0.203783	10.9315	0.0671329	0.274518	8042
SAUSA300_1334	SAUSA300_1334	putative membrane protein	0.151148	9.32275	0.189701	0.526084	2694.5
SAUSA300_1335	SAUSA300_1335	conserved hypothetical protein	0.281996	7.50074	0.195139	0.533203	712
SAUSA300_1336	SAUSA300_1336	conserved hypothetical protein	0.264513	8.79607	0.0446922	0.207165	1768
SAUSA300_1337	SAUSA300_1337	conserved hypothetical protein	-0.788565	1.3766	0.395467	0.727478	13
SAUSA300_1338	SAUSA300_1338	conserved hypothetical protein	0.388876	7.50808	0.0815586	0.312601	683.5
SAUSA300_1339	SAUSA300_1339	conserved hypothetical protein	0.221918	7.77724	0.268865	0.622964	895
SAUSA300_1341	pbp2	penicillin binding protein 2	0.379666	-0.76413	1	1	0.5
SAUSA300_1342	SAUSA300_1342	conserved hypothetical protein	0.0261074	6.9297	0.932648	1	542
SAUSA300_1343	nth	endonuclease III	0.0722599	7.45496	0.760786	0.9525	757
SAUSA300_1345	asnS	asparaginyl-tRNA synthetase	0.11214	8.14309	0.536903	0.836631	1204
SAUSA300_1346	SAUSA300_1346	putative DnaQ family exonuclease/DinG family helicase	0.341596	9.77923	0.0258143	0.138986	3343.5
SAUSA300_1347	birA	BirA bifunctional protein	-1.47158	0.175061	0.0991926	0.353787	5
SAUSA300_1348	SAUSA300_1348	polyA polymerase	-3.66906	-0.767473	0.142124	0.453384	1.5
SAUSA300_1349	SAUSA300_1349	glycosyl transferase, group 1 family protein	-0.643388	7.93093	0.0022663	0.0195298	1367.5
SAUSA300_1350	SAUSA300_1350	conserved hypothetical protein	0.097032	7.10525	0.691139	0.931345	592.5
SAUSA300_1352	SAUSA300_1352	putative membrane protein	0.316983	9.06541	0.00863794	0.059952	2090
SAUSA300_1353	SAUSA300_1353	conserved hypothetical protein	0.248148	8.13107	0.158945	0.479636	1128
SAUSA300_1354	SAUSA300_1354	conserved hypothetical protein	0.235765	8.00239	0.248537	0.603465	1026.5
SAUSA300_1355	aroA	3-phosphoshikimate 1-carboxyvinyltransferase	-4.56367	4.46794	1.88679e-26	1.27507e-24	233
SAUSA300_1356	aroB	3-dehydroquinate synthase	-3.78592	4.72634	2.99588e-09	6.57557e-08	265.5
SAUSA300_1357	aroC	chorismate synthase	-4.60411	4.29	7.80108e-19	3.39545e-17	203
SAUSA300_1358	ndk	nucleoside diphosphate kinase superfamily	0.224319	7.00437	0.382896	0.716674	524
SAUSA300_1359	SAUSA300_1359	polyprenyl synthetase	-1.02557	-0.556989	0.649843	0.910059	1.5
SAUSA300_1360	ubiE	menaquinone biosynthesis methyltransferase ubiE	-4.05067	4.55361	5.90369e-26	3.88735e-24	235.5
SAUSA300_1361	SAUSA300_1361	conserved hypothetical protein	-0.431575	5.84384	0.207509	0.548799	305
SAUSA300_1363	gpsA	glycerol-3-phosphate dehydrogenase, NAD-dependent	-0.390621	8.11671	0.0336827	0.16927	1450.5
SAUSA300_1364	engA	GTP-binding protein EngA	-2.28094	-1.00843	0.8	0.961813	0.5
SAUSA300_1365	rpsA	30S ribosomal protein S1	-1.35416	8.26537	4.50874e-16	1.65406e-14	2185.5
SAUSA300_1366	SAUSA300_1366	conserved hypothetical protein	0.087635	4.97415	0.85225	0.986187	134.5
SAUSA300_1368	ansA	L-asparaginase	-0.213353	8.77392	0.119277	0.403561	2127.5
SAUSA300_1369	SAUSA300_1369	pyridine nucleotide-disulfide oxidoreductase	-0.0645939	8.44693	0.665314	0.918855	1596.5
SAUSA300_1370	ebpS	cell surface elastin binding protein	-0.970286	5.60075	0.000674039	0.00689615	305
SAUSA300_1371	recQ	ATP-dependent DNA helicase RecQ	0.225842	9.08813	0.049321	0.222204	2209
SAUSA300_1372	SAUSA300_1372	conserved hypothetical protein	0.0564227	9.1734	0.636315	0.904292	2515
SAUSA300_1373	SAUSA300_1373	ferredoxin	-1.50551	2.67291	0.000342717	0.00372923	44
SAUSA300_1374	SAUSA300_1374	conserved hypothetical protein	-0.0325777	7.61024	0.871771	0.998194	883.5
SAUSA300_1375	SAUSA300_1375	conserved hypothetical protein	0.345093	4.7663	0.29239	0.644196	102
SAUSA300_1376	SAUSA300_1376	putative lipoprotein	0.254026	8.73016	0.0774337	0.300276	1697
SAUSA300_1377	SAUSA300_1377	conserved hypothetical protein	-0.0237852	6.74391	0.920639	1	480.5
SAUSA300_1378	SAUSA300_1378	conserved hypothetical protein	0.260184	8.55995	0.0602294	0.258212	1512
SAUSA300_1379	SAUSA300_1379	putative lipoprotein	0.265798	8.37837	0.0905001	0.33536	1322.5
SAUSA300_1380	SAUSA300_1380	conserved hypothetical protein	0.675488	4.87126	0.0606799	0.25971	94
SAUSA300_1381	lukFPV	Panton-Valentine leukocidin, LukF-PV	0.263355	9.0129	0.0250213	0.136712	2072.5
SAUSA300_1382	lukSPV	Panton-Valentine leukocidin, LukS-PV	0.23029	8.84895	0.128533	0.424257	1858
SAUSA300_1383	SAUSA300_1383	phiSLT ORF484-like protein, lysin	0.387365	9.49912	0.00223784	0.019411	2722
SAUSA300_1384	SAUSA300_1384	phiSLT ORF100b-like protein, holin	0.404698	8.20931	0.0181048	0.107127	1110.5
SAUSA300_1385	SAUSA300_1385	phiSLT ORF 99-like protein	0.302117	6.41691	0.266013	0.619893	333.5
SAUSA300_1386	SAUSA300_1386	phiETA ORF59-like protein	0.379236	6.85977	0.166413	0.48909	436.5
SAUSA300_1387	SAUSA300_1387	phiSLT ORF129-like protein	0.648738	6.40618	0.0326289	0.164619	278
SAUSA300_1388	SAUSA300_1388	phiSLT ORF488-like protein	0.358701	8.89898	0.0036575	0.0289193	1824.5
SAUSA300_1389	SAUSA300_1389	phiSLT ORF636-like protein	0.368488	9.82083	0.0025813	0.0216627	3432
SAUSA300_1390	SAUSA300_1390	phiSLT ORF96-like protein	0.284568	5.91136	0.365312	0.707337	234.5
SAUSA300_1391	SAUSA300_1391	phiSLT ORF527-like protein	0.374843	9.63288	0.00189186	0.0168451	3014.5
SAUSA300_1392	SAUSA300_1392	phiSLT ORF191-like protein	0.383528	8.94869	0.00253326	0.02147	1862
SAUSA300_1393	SAUSA300_1393	phiSLT ORF2067-like protein, phage tail tape measure protein	0.500283	10.8649	1.81361e-05	0.000247732	6661.5
SAUSA300_1394	SAUSA300_1394	conserved hypothetical phage protein	0.22468	5.03352	0.522628	0.82744	132.5
SAUSA300_1395	SAUSA300_1395	phiSLT ORF116b-like protein	0.487844	7.1276	0.0496516	0.223302	503.5
SAUSA300_1396	SAUSA300_1396	phiSLT ORF151-like protein, major tail protein	0.513809	7.24757	0.0298487	0.154539	537.5
SAUSA300_1397	SAUSA300_1397	phiSLT ORF213-like protein, major tail protein	0.421401	8.32755	0.0111626	0.0731264	1186.5
SAUSA300_1398	SAUSA300_1398	phiSLT ORF123-like protein	0.451953	8.11038	0.0116162	0.0751394	1015.5
SAUSA300_1399	SAUSA300_1399	phiSLT ORF110-like protein	0.236611	6.9935	0.361039	0.705272	513.5
SAUSA300_1400	SAUSA300_1400	phiSLT ORF92-like protein, uncharacterized phage protein (possible DNA packaging)	0.38684	6.22671	0.163299	0.487618	279
SAUSA300_1401	SAUSA300_1401	phiSLT ORF387-like protein, putative phage capsid protein	0.39744	8.64192	0.00818877	0.0574557	1496.5
SAUSA300_1402	SAUSA300_1402	phiSLT ORF257-like protein, putative prophage protease	0.261451	8.63565	0.0630888	0.265594	1589
SAUSA300_1403	SAUSA300_1403	phiSLT ORF412-like protein, portal protein	0.478553	8.93968	0.000135368	0.00161685	1771.5
SAUSA300_1404	SAUSA300_1404	phiSLT ORF 563-like protein, terminase, large subunit	0.483623	9.15491	0.000133162	0.00159794	2044
SAUSA300_1405	SAUSA300_1405	phiSLT ORF 101-like protein, terminase, small subunit	0.140207	6.68631	0.589528	0.87069	433
SAUSA300_1406	SAUSA300_1406	phiSLT ORF 104b-like protein	-0.0867478	6.97075	0.730878	0.939601	584.5
SAUSA300_1407	SAUSA300_1407	phi SLT ORF 145-like protein, phage transcriptional regulator	0.376621	8.16008	0.0416651	0.198248	1074.5
SAUSA300_1408	SAUSA300_1408	phage helicase	0.252866	9.30456	0.0355141	0.176403	2534
SAUSA300_1409	SAUSA300_1409	conserved hypothetical phage protein	0.628003	7.32036	0.0116159	0.0751394	529.5
SAUSA300_1410	SAUSA300_1410	virulence-associated protein E	0.3733	10.3521	0.00224496	0.019411	4949
SAUSA300_1411	SAUSA300_1411	phiSLT ORF66-like protein	0.0931019	6.14468	0.766494	0.955384	302.5
SAUSA300_1412	SAUSA300_1412	phiSLT ORF 50-like protein	0.012927	7.43172	0.966047	1	761
SAUSA300_1413	SAUSA300_1413	conserved hypothetical phage protein	0.282855	7.80619	0.149621	0.463921	889.5
SAUSA300_1414	SAUSA300_1414	phiSLT ORF 78B-like protein	0.083274	6.20311	0.781695	0.961813	315
SAUSA300_1415	SAUSA300_1415	phiSLT ORF 77-like protein	0.316654	5.7622	0.307244	0.660253	206.5
SAUSA300_1416	SAUSA300_1416	phiSLT ORF 81b-like protein	0.495895	6.5182	0.0801848	0.307795	328
SAUSA300_1417	SAUSA300_1417	phiSLT ORF 175-like protein	0.402393	7.56736	0.0760083	0.295741	701
SAUSA300_1418	SAUSA300_1418	phiSLT ORF 82-like protein	0.358762	6.0546	0.218644	0.568873	250
SAUSA300_1419	SAUSA300_1419	phiSLT ORF80-like protein	0.404559	6.62344	0.191234	0.527988	362.5
SAUSA300_1420	SAUSA300_1420	conserved hypothetical phage protein	0.275006	5.62599	0.436389	0.766517	190.5
SAUSA300_1421	SAUSA300_1421	phiSLT ORF122-like protein, DNA polymerase	0.0861627	6.55453	0.787137	0.961813	400
SAUSA300_1422	SAUSA300_1422	phiSLT ORF65-like protein	-0.0277784	5.86235	0.924776	1	259.5
SAUSA300_1423	polA	phage related DNA polymerase, family A	0.223288	8.67595	0.138451	0.446662	1648
SAUSA300_1424	SAUSA300_1424	conserved hypothetical phage protein	0.230465	6.90086	0.412658	0.744898	480
SAUSA300_1425	SAUSA300_1425	conserved hypothetical phage protein	0.10958	8.23997	0.543326	0.840397	1277
SAUSA300_1426	SAUSA300_1426	conserved hypothetical phage protein	0.344096	6.43519	0.247372	0.603277	327.5
SAUSA300_1427	SAUSA300_1427	phiSLT ORF86-like protein	0.780159	4.88995	0.0198387	0.115002	90.5
SAUSA300_1428	SAUSA300_1428	conserved hypothetical phage protein	0.218518	5.40985	0.513826	0.822606	169
SAUSA300_1429	SAUSA300_1429	phiSLT ORF53-like protein	0.349509	4.79337	0.283778	0.639919	103.5
SAUSA300_1430	SAUSA300_1430	phiSLT ORF 87-like protein, putative DNA-binding protein	0.731427	6.23664	0.0121987	0.0779262	240
SAUSA300_1431	SAUSA300_1431	phiSLT ORF71-like protein	0.0506983	5.09545	0.908549	1	148
SAUSA300_1432	SAUSA300_1432	phiSLT ORF78-like protein	-0.0564524	6.38668	0.836846	0.982068	381
SAUSA300_1433	SAUSA300_1433	putative phage regulatory protein	0.378423	6.16726	0.175073	0.503325	269.5
SAUSA300_1435	SAUSA300_1435	phiSLT ORF153-like protein	0.241252	8.52013	0.115358	0.396044	1476
SAUSA300_1436	SAUSA300_1436	phiSLT ORF144-like protein, putative lipoprotein	0.407187	7.80808	0.0525204	0.233958	834
SAUSA300_1437	SAUSA300_1437	phiSLT ORF204-like protein	0.187208	8.56019	0.182873	0.515575	1561
SAUSA300_1438	SAUSA300_1438	phiSLT ORF401-like protein, integrase	0.299014	9.07773	0.0161024	0.097397	2116.5
SAUSA300_1439	SAUSA300_1439	pseudogene	0.175002	9.75673	0.143885	0.458434	3584
SAUSA300_1440	SAUSA300_1440	conserved hypothetical protein	0.358145	8.19749	0.0322618	0.163087	1124
SAUSA300_1441	srrB	staphylococcal respiratory response protein, SrrB	0.348597	10.1724	0.0407591	0.195928	4591
SAUSA300_1442	srrA	staphylococcal respiratory response protein, SrrA	-0.0762228	0.698085	1	1	5.5
SAUSA300_1443	rluB	ribosomal large subunit pseudouridine synthase B, RluB	0.188847	7.41699	0.378783	0.713996	707.5
SAUSA300_1444	scpB	segregation and condensation protein B	-3.90541	2.85468	1.74647e-15	5.97993e-14	68.5
SAUSA300_1445	scpA	segregation and condensation protein A	-4.65463	3.39513	1.0202e-24	6.23777e-23	105.5
SAUSA300_1446	SAUSA300_1446	conserved hypothetical protein	0.177171	7.60659	0.399476	0.730146	809
SAUSA300_1447	xerD	tyrosine recombinase XerD	3.85523	-0.560083	0.175986	0.504388	0
SAUSA300_1448	SAUSA300_1448	transcriptional regulator, Fur family	0.678865	-0.37872	0.858265	0.989343	1
SAUSA300_1449	SAUSA300_1449	MutT/nudix family protein	0.341238	8.3172	0.0304419	0.156663	1235.5
SAUSA300_1450	SAUSA300_1450	oxidoreductase, aldo/keto reductase family	0.0945173	8.44519	0.529812	0.830621	1496.5
SAUSA300_1451	SAUSA300_1451	oxidoreductase, short-chain dehydrogenase/reductase family	0.243374	8.66625	0.092504	0.34033	1629.5
SAUSA300_1452	proC	pyrroline-5-carboxylate reductase	0.446709	9.20117	0.000100765	0.00124406	2177
SAUSA300_1453	SAUSA300_1453	ribonuclease Z	3.18237	-0.766603	0.459291	0.779767	0
SAUSA300_1455	SAUSA300_1455	transcriptional regulator, AraC family	0.515667	7.69052	0.0452403	0.208952	768
SAUSA300_1456	SAUSA300_1456	alpha glucosidase	0.155695	9.29067	0.152828	0.470014	2640.5
SAUSA300_1457	malR	maltose operon transcriptional repressor	0.0590485	8.38794	0.714795	0.936685	1455.5
SAUSA300_1458	SAUSA300_1458	glyoxalase family protein	0.201579	7.56863	0.34236	0.686654	775.5
SAUSA300_1459	gnd	6-phosphogluconate dehydrogenase, decarboxylating	0.871217	-0.658824	0.958284	1	0.5
SAUSA300_1460	SAUSA300_1460	peptidase, M20/M25/M40 family	0.296814	9.06312	0.00900887	0.0618577	2109.5
SAUSA300_1461	SAUSA300_1461	conserved hypothetical protein	-0.0161567	7.37334	0.938311	1	744.5
SAUSA300_1462	SAUSA300_1462	conserved hypothetical protein	0.165902	9.05814	0.172212	0.499626	2227
SAUSA300_1463	SAUSA300_1463	conserved hypothetical protein	0.385917	7.34026	0.0909052	0.336375	611
SAUSA300_1464	SAUSA300_1464	2-oxoisovalerate dehydrogenase, E2 component, dihydrolipoamide acetyltransferase	-1.564	4.95523	8.20889e-05	0.00102831	227
SAUSA300_1465	SAUSA300_1465	2-oxoisovalerate dehydrogenase, E1 component, beta subunit	-1.45838	4.30159	1.02603e-05	0.000148025	140.5
SAUSA300_1466	SAUSA300_1466	2-oxoisovalerate dehydrogenase, E1 component, alpha subunit	-1.51488	4.68079	0.000230875	0.00268116	184
SAUSA300_1467	lpdA	2-oxoisovalerate dehydrogenase, E3 component, lipoamide dehydrogenase	-1.24292	6.71192	9.61821e-05	0.00119322	715
SAUSA300_1468	recN	DNA repair protein RecN	0.00970539	8.88989	0.949458	1	2111
SAUSA300_1469	argR	arginine repressor	-0.642015	6.65896	0.0128032	0.0809817	579.5
SAUSA300_1470	SAUSA300_1470	geranyltranstransferase	-1.79905	5.65749	7.24333e-05	0.000911807	397
SAUSA300_1471	xseB	exodeoxyribonuclease VII, small subunit	-1.55049	3.6964	1.24523e-05	0.000175644	93
SAUSA300_1472	xseA	exodeoxyribonuclease VII, large subunit	-1.00371	7.3676	4.78116e-06	7.22236e-05	1058
SAUSA300_1473	nusB	transcription antitermination factor NusB	-0.410036	5.03166	0.166694	0.489224	171.5
SAUSA300_1474	SAUSA300_1474	conserved hypothetical protein	-1.15119	6.02521	0.0135968	0.0853707	429.5
SAUSA300_1475	accC	acetyl-CoA carboxylase, biotin carboxylase	-0.00106392	-0.559729	1	1	1
SAUSA300_1476	accB	acetyl-CoA carboxylase, biotin carboxyl carrier protein	-1.23748	-0.76826	0.711667	0.936209	1
SAUSA300_1477	SAUSA300_1477	pseudogene	0.169361	10.212	0.134917	0.439418	4958.5
SAUSA300_1478	SAUSA300_1478	putative lipoprotein	-0.204692	8.38965	0.161881	0.483946	1637
SAUSA300_1479	SAUSA300_1479	conserved hypothetical protein	0.130087	8.43836	0.379722	0.713996	1473.5
SAUSA300_1480	SAUSA300_1480	putative traG membrane protein	0.295918	8.64313	0.0255128	0.138264	1582
SAUSA300_1481	SAUSA300_1481	putative membrane protein	0.0146553	10.0505	0.897103	1	4744
SAUSA300_1482	SAUSA300_1482	FtsK/SpoIIIE family protein	0.0190233	9.58798	0.87485	0.998769	3436.5
SAUSA300_1483	SAUSA300_1483	conserved hypothetical protein	0.158273	10.1105	0.149763	0.463921	4657.5
SAUSA300_1484	SAUSA300_1484	conserved hypothetical protein	0.166181	8.47176	0.269029	0.622964	1475.5
SAUSA300_1485	SAUSA300_1485	conserved hypothetical protein	0.0778873	7.23253	0.749283	0.944141	647.5
SAUSA300_1486	SAUSA300_1486	conserved hypothetical protein	0.117485	9.59992	0.322002	0.672902	3322.5
SAUSA300_1487	SAUSA300_1487	replication initiation factor family protein	0.1681	9.02999	0.152724	0.470014	2180
SAUSA300_1488	SAUSA300_1488	conserved hypothetical protein	0.134853	7.62008	0.514924	0.822606	833.5
SAUSA300_1489	SAUSA300_1489	conserved hypothetical protein	0.0246754	7.28416	0.926686	1	687
SAUSA300_1490	efp	translation elongation factor P	1.88617	-1.00759	1	1	0
SAUSA300_1491	SAUSA300_1491	proline dipeptidase	-0.0672024	9.21283	0.539423	0.837749	2751.5
SAUSA300_1492	SAUSA300_1492	putative lipoprotein	-4.20969	1.33392	2.21635e-09	4.90654e-08	21.5
SAUSA300_1493	SAUSA300_1493	conserved hypothetical protein	0.275371	7.31828	0.229013	0.583438	635.5
SAUSA300_1494	SAUSA300_1494	conserved hypothetical protein	0.0251139	8.0798	0.916305	1	1196.5
SAUSA300_1495	SAUSA300_1495	conserved hypothetical protein	-0.155498	8.54846	0.275745	0.632243	1780
SAUSA300_1496	SAUSA300_1496	glycine dehydrogenase, subunit 2	0.246483	9.52454	0.0380875	0.186658	2967.5
SAUSA300_1497	SAUSA300_1497	glycine dehydrogenase, subunit 1 (glycine cleavage system P protein)	0.343356	9.46519	0.00439879	0.0335703	2724
SAUSA300_1498	gcvT	aminomethyltransferase (glycine cleavage system T protein)	0.233257	8.78662	0.0727423	0.290517	1788
SAUSA300_1499	aroK	shikimate kinase	-3.54633	4.21085	2.24247e-20	1.08654e-18	180.5
SAUSA300_1500	SAUSA300_1500	putative competence protein ComYC	0.144159	8.4612	0.33473	0.681008	1490.5
SAUSA300_1501	SAUSA300_1501	putative competence protein ComG	0.105073	7.71527	0.59741	0.874657	903.5
SAUSA300_1502	SAUSA300_1502	putative competence protein ComGC	-0.0379381	7.25976	0.866222	0.994838	695.5
SAUSA300_1503	SAUSA300_1503	putative competence protein ComGB	0.0608934	9.42533	0.612593	0.886276	3016
SAUSA300_1504	SAUSA300_1504	putative competence protein ComGA	0.227265	8.48265	0.134551	0.439418	1456.5
SAUSA300_1505	SAUSA300_1505	conserved hypothetical protein	0.207243	8.1925	0.258528	0.611629	1187.5
SAUSA300_1506	SAUSA300_1506	conserved hypothetical protein	-0.146343	6.51618	0.569924	0.857248	429.5
SAUSA300_1507	glk	glucokinase	0.0393328	8.02882	0.87096	0.998047	1126.5
SAUSA300_1508	SAUSA300_1508	conserved hypothetical protein	-0.131917	6.57357	0.630499	0.90252	448.5
SAUSA300_1509	SAUSA300_1509	peptidase, rhomboid family	-0.489754	8.717	0.00533768	0.0397309	2290
SAUSA300_1510	SAUSA300_1510	5-formyltetrahydrofolate cyclo-ligase subfamily	0.00449251	7.12424	0.997705	1	621.5
SAUSA300_1511	rpmG	50S ribosomal protein L33	0.112051	4.55204	0.756003	0.94872	97.5
SAUSA300_1512	pbp3	penicillin-binding protein 3	-0.17036	5.9397	0.615282	0.888564	301.5
SAUSA300_1513	SAUSA300_1513	superoxide dismutase (Mn/Fe family)	-0.434735	6.85341	0.091188	0.336936	615.5
SAUSA300_1514	fur	ferric uptake regulation protein	-0.912314	6.62245	0.000355338	0.00385024	623.5
SAUSA300_1515	SAUSA300_1515	ABC transporter, permease protein	-2.25652	7.193	1.24431e-16	4.76923e-15	1225.5
SAUSA300_1516	SAUSA300_1516	ABC transporter, ATP-binding protein	-2.29697	6.65921	1.33733e-12	3.7329e-11	851.5
SAUSA300_1517	SAUSA300_1517	endonuclease IV	0.233886	7.85533	0.237961	0.594439	937
SAUSA300_1518	SAUSA300_1518	ATP-dependent RNA helicase, DEAD/DEAH box family	-1.23128	2.83897	0.00370164	0.0290697	45
SAUSA300_1519	SAUSA300_1519	conserved hypothetical protein	0.0565578	8.95514	0.649683	0.910059	2181
SAUSA300_1520	SAUSA300_1520	conserved hypothetical protein	0.422574	-0.465446	1	1	1
SAUSA300_1521	rpoD	RNA polymerase sigma factor RpoD	0.361391	-0.765816	1	1	0.5
SAUSA300_1522	dnaG	DNA primase	0.154291	-0.297911	1	1	1.5
SAUSA300_1523	SAUSA300_1523	conserved hypothetical protein	0.435325	7.82901	0.0689355	0.278343	848
SAUSA300_1524	SAUSA300_1524	CBS domain pair protein	0.163894	8.52522	0.251432	0.607823	1534
SAUSA300_1525	glyS	glycyl-tRNA synthetase	1.89816	-1.00674	1	1	0
SAUSA300_1526	recO	DNA repair protein RecO	3.16884	-0.767731	0.459686	0.779767	0
SAUSA300_1527	era	GTP-binding protein Era	-0.431056	-0.881281	1	1	0.5
SAUSA300_1528	cdd	cytidine deaminase	0.146685	7.63151	0.489405	0.804604	838
SAUSA300_1529	dgkA	diacylglycerol kinase	-0.279084	7.05435	0.25521	0.610392	676
SAUSA300_1531	phoH	phosphate starvation-induced protein, PhoH family	-0.129743	9.00026	0.338145	0.683208	2399.5
SAUSA300_1532	SAUSA300_1532	conserved hypothetical protein	0.138127	7.70967	0.510676	0.820661	884
SAUSA300_1533	SAUSA300_1533	conserved hypothetical protein	0.0604199	8.40439	0.709636	0.936209	1482.5
SAUSA300_1534	SAUSA300_1534	conserved hypothetical protein	-0.145276	8.32284	0.360428	0.705272	1516
SAUSA300_1536	SAUSA300_1536	conserved hypothetical protein	0.334649	9.08968	0.00939831	0.0643597	2105
SAUSA300_1537	SAUSA300_1537	conserved hypothetical protein	-0.0254905	8.09875	0.884297	1	1238.5
SAUSA300_1538	prmA	ribosomal protein L11 methyltransferase	0.131408	9.03404	0.290114	0.6417	2227
SAUSA300_1539	dnaJ	chaperone protein DnaJ	1.88612	-1.00759	1	1	0
SAUSA300_1541	grpE	co-chaperone GrpE	2.66515	-0.882826	0.737074	0.939601	0
SAUSA300_1542	hrcA	heat-inducible transcription repressor HrcA	-0.204577	8.08154	0.259932	0.611629	1327
SAUSA300_1543	SAUSA300_1543	oxygen-independent coproporphyrinogen III oxidase	-0.0172942	9.38473	0.873419	0.998194	3012
SAUSA300_1544	lepA	GTP-binding protein LepA	-0.597557	6.80611	0.0222988	0.12577	620.5
SAUSA300_1545	rpsT	30S ribosomal protein S20	-0.640834	5.51982	0.0252622	0.137617	262
SAUSA300_1547	SAUSA300_1547	DNA internalization-related competence protein ComEC/Rec2	0.106783	10.6686	0.335917	0.681008	7006.5
SAUSA300_1548	SAUSA300_1548	ComE operon protein 2	-0.166302	6.99242	0.546671	0.841101	602
SAUSA300_1549	SAUSA300_1549	ComE operon protein 1	0.263067	8.84269	0.0451115	0.208732	1841.5
SAUSA300_1550	SAUSA300_1550	conserved hypothetical protein	0.092206	7.54236	0.680411	0.924904	796.5
SAUSA300_1551	SAUSA300_1551	conserved hypothetical protein	-0.2656	5.97247	0.385064	0.717593	309.5
SAUSA300_1552	SAUSA300_1552	conserved hypothetical protein	-1.54567	5.91335	6.17252e-07	1.05674e-05	432.5
SAUSA300_1553	nadD	nicotinate (nicotinamide) nucleotide adenylyltransferase	3.59763	-0.656338	0.294456	0.645683	0
SAUSA300_1554	SAUSA300_1554	conserved hypothetical protein	-1.24178	-0.768636	0.711681	0.936209	1
SAUSA300_1555	aroE	shikimate 5-dehydrogenase	-2.6673	6.32639	6.37048e-17	2.4787e-15	739
SAUSA300_1556	SAUSA300_1556	putative GTP-binding protein	-0.456344	-0.662096	1	1	1
SAUSA300_1558	mtnN	5'-methylthioadenosine/S-adenosylhomocysteine nucleosidase	-3.40207	3.01604	2.04027e-14	6.31254e-13	76
SAUSA300_1559	SAUSA300_1559	putative enterotoxin type A	0.355217	8.54604	0.00874659	0.0605424	1437.5
SAUSA300_1560	SAUSA300_1560	conserved hypothetical protein	0.0582973	9.38462	0.60998	0.88399	2928
SAUSA300_1561	SAUSA300_1561	putative membrane protein	0.251513	9.03835	0.0415791	0.198248	2108
SAUSA300_1562	SAUSA300_1562	LamB/YcsF family protein	0.0676483	7.29234	0.776324	0.960771	684.5
SAUSA300_1563	accC	acetyl-CoA carboxylase, biotin carboxylase	0.313141	8.89657	0.0164444	0.0986663	1873.5
SAUSA300_1564	accB	acetyl-CoA carboxylase, biotin carboxyl carrier protein	0.144468	7.29606	0.529232	0.830621	663.5
SAUSA300_1565	SAUSA300_1565	putative urea amidolyase	0.113897	8.24633	0.488434	0.804175	1303
SAUSA300_1566	SAUSA300_1566	conserved hypothetical protein	0.133701	8.80844	0.286785	0.639919	1900
SAUSA300_1567	greA	transcription elongation factor GreA	-4.11638	-0.656558	0.0655078	0.27006	2
SAUSA300_1568	udk	uridine kinase	-0.0630147	7.55481	0.768234	0.955384	862.5
SAUSA300_1569	SAUSA300_1569	peptidase, U32 family	-0.147097	5.6011	0.647299	0.910059	232.5
SAUSA300_1570	SAUSA300_1570	peptidase, U32 family	-0.36049	5.68246	0.30887	0.661639	267
SAUSA300_1571	SAUSA300_1571	O-methyltransferase family protein	-0.390664	6.98223	0.11025	0.383115	657.5
SAUSA300_1572	SAUSA300_1572	conserved hypothetical protein	-1.54701	3.95714	1.33216e-06	2.17897e-05	112.5
SAUSA300_1573	SAUSA300_1573	conserved hypothetical protein TIGR00250	-2.99392	0.174229	0.00365484	0.0289193	6.5
SAUSA300_1574	SAUSA300_1574	conserved hypothetical protein	-5.90894	0.12532	0.00011625	0.00142837	7
SAUSA300_1575	alaS	alanyl-tRNA synthetase	-0.455871	-0.65806	1	1	1
SAUSA300_1576	SAUSA300_1576	helicase, RecD/TraA family	-0.490351	8.99694	4.55305e-05	0.000596542	2799
SAUSA300_1577	SAUSA300_1577	TPR domain protein	-0.21799	5.61079	0.435666	0.766295	241
SAUSA300_1579	SAUSA300_1579	aminotransferase, class V	0.922178	-0.658005	0.959863	1	0.5
SAUSA300_1580	SAUSA300_1580	bacterial luciferase family protein	0.210361	8.98312	0.0775244	0.300276	2073.5
SAUSA300_1581	SAUSA300_1581	conserved hypothetical protein	0.213497	5.61664	0.463935	0.78432	197.5
SAUSA300_1582	SAUSA300_1582	conserved hypothetical protein	0.0511269	5.25964	0.890475	1	165
SAUSA300_1583	SAUSA300_1583	conserved hypothetical protein	-2.59596	6.35175	4.66816e-16	1.68843e-14	730.5
SAUSA300_1584	SAUSA300_1584	ATPase, AAA family	-0.0466704	8.96698	0.702088	0.936209	2292.5
SAUSA300_1585	SAUSA300_1585	conserved hypothetical protein	0.0981147	8.34043	0.527	0.828872	1396.5
SAUSA300_1586	aspS	aspartyl-tRNA synthetase	-2.32042	-1.0068	0.8	0.961813	0.5
SAUSA300_1587	hisS	histidyl-tRNA synthetase	2.69737	-0.88038	0.735375	0.939601	0
SAUSA300_1588	lytH	N-acetylmuramoyl-L-alanine amidase	-0.331191	6.40372	0.231678	0.587623	432.5
SAUSA300_1589	dtd	D-tyrosyl-tRNA (Tyr) deacylase	-3.64223	-0.769088	0.14583	0.458676	1.5
SAUSA300_1590	SAUSA300_1590	GTP pyrophosphokinase	-0.351591	7.10833	0.52604	0.828872	721
SAUSA300_1591	apt	adenine phosphoribosyltransferase	-0.0143382	6.13138	0.954799	1	312
SAUSA300_1592	recJ	single-stranded-DNA-specific exonuclease RecJ	-0.210022	8.21498	0.24323	0.598864	1450.5
SAUSA300_1593	secF	protein-export membrane protein SecF	-4.65395	1.63206	2.05173e-09	4.66269e-08	27.5
SAUSA300_1594	yajC	preprotein translocase, YajC subunit	-0.204087	7.60826	0.3164	0.665995	956
SAUSA300_1595	tgt	queuine tRNA-ribosyltransferase	-0.365923	7.78361	0.0904394	0.33536	1138
SAUSA300_1596	queA	S-adenosylmethionine:tRNA ribosyltransferase-isomerase	-0.121639	7.54211	0.547886	0.841993	876
SAUSA300_1597	ruvB	holliday junction DNA helicase RuvB	-3.1792	-0.88049	0.335815	0.681008	1
SAUSA300_1599	SAUSA300_1599	ACT domain protein PheB	1.30114	8.16555	4.993e-13	1.45705e-11	686
SAUSA300_1600	SAUSA300_1600	GTP-binding protein Obg/CgtA	4.08197	-0.468932	0.118516	0.402579	0
SAUSA300_1603	rplU	50S ribosomal protein L21	1.88615	-1.00759	1	1	0
SAUSA300_1604	mreD	rod shape-determining protein MreD	-0.0533301	6.30164	0.890925	1	377.5
SAUSA300_1605	mreC	rod shape-determining protein MreC	0.275548	5.98255	0.453562	0.776574	259.5
SAUSA300_1606	SAUSA300_1606	conserved hypothetical protein	-0.342713	7.13331	0.18028	0.511557	729
SAUSA300_1607	SAUSA300_1607	conserved hypothetical protein	0.279808	7.34477	0.224904	0.577644	647.5
SAUSA300_1608	SAUSA300_1608	DNA repair protein RadC	0.208697	7.68771	0.329561	0.681008	845.5
SAUSA300_1609	SAUSA300_1609	type III leader peptidase family protein	0.179156	9.35139	0.116683	0.399523	2712.5
SAUSA300_1610	folC	folylpolyglutamate synthase	-2.53246	-0.46234	0.108911	0.379602	2.5
SAUSA300_1611	valS	valyl-tRNA synthetase	-0.538086	-0.0060739	0.696401	0.934356	3
SAUSA300_1612	tag	DNA-3-methyladenine glycosidase	0.36608	7.9321	0.0573488	0.250037	930.5
SAUSA300_1613	SAUSA300_1613	putative abrB protein	0.0319618	9.69114	0.785992	0.961813	3663
SAUSA300_1614	hemL	glutamate-1-semialdehyde-2,1-aminomutase	0.1272	5.43937	0.714915	0.936685	181
SAUSA300_1615	hemB	delta-aminolevulinic acid dehydratase	1.9519	1.00097	0.0883143	0.330118	2.5
SAUSA300_1616	hemD	uroporphyrinogen-III synthase	-1.40338	1.67472	0.0202265	0.116461	20
SAUSA300_1617	hemC	porphobilinogen deaminase	0.428134	1.12125	0.646891	0.910059	6.5
SAUSA300_1618	hemX	hemA concentration negative effector hemX	0.165058	8.68006	0.230105	0.585639	1714
SAUSA300_1619	hemA	glutamyl-tRNA reductase	-0.323306	1.14617	0.628854	0.90117	9
SAUSA300_1621	clpX	ATP-dependent Clp protease, ATP-binding subunit ClpX	-0.00645056	7.66778	0.969232	1	924.5
SAUSA300_1622	tig	trigger factor	-0.383112	6.39469	0.196802	0.533203	430
SAUSA300_1623	SAUSA300_1623	conserved hypothetical protein	-0.0745226	9.31178	0.532246	0.832403	2944.5
SAUSA300_1624	SAUSA300_1624	MutT/nudix family protein	3.55841	-0.659608	0.282126	0.639919	0
SAUSA300_1625	rplT	50S ribosomal protein L20	3.21335	-0.764075	0.459455	0.779767	0
SAUSA300_1626	rpmI	50S ribosomal protein L35	-0.738197	2.53848	0.0645064	0.269362	32
SAUSA300_1627	infC	translation initiation factor IF-3	-0.435595	-0.881659	1	1	0.5
SAUSA300_1628	lysP	lysine-specific permease	-4.1161	-0.656558	0.0654128	0.27006	2
SAUSA300_1629	thrS	threonyl-tRNA synthetase	-3.02911	-0.290918	0.0220641	0.125356	3.5
SAUSA300_1630	dnaI	primosomal protein DnaI	2.36128	-0.146273	0.121818	0.409	0.5
SAUSA300_1631	SAUSA300_1631	replication initiation and membrane attachment protein	-0.436953	-0.467028	0.911136	1	1.5
SAUSA300_1632	SAUSA300_1632	conserved hypothetical protein	-0.689606	5.2288	0.0208526	0.119797	220.5
SAUSA300_1633	gap	glyceraldehyde-3-phosphate dehydrogenase, type I	-0.184533	7.94724	0.517365	0.823679	1246
SAUSA300_1634	coaE	dephospho-CoA kinase	-4.34584	-0.562675	0.0277477	0.146093	2.5
SAUSA300_1635	mutM	formamidopyrimidine-DNA glycosylase	-0.014678	8.68104	0.912537	1	1836.5
SAUSA300_1636	polA	DNA polymerase I superfamily	-0.0575583	7.64022	0.793594	0.961813	896.5
SAUSA300_1637	SAUSA300_1637	putative membrane protein	0.0806553	10.1276	0.461451	0.781151	4854
SAUSA300_1638	phoR	sensory box histidine kinase PhoR	-0.268344	9.43821	0.0312251	0.15847	3475.5
SAUSA300_1639	phoP	alkaline phosphatase synthesis transcriptional regulatory protein PhoP	-0.886009	8.65254	7.2019e-09	1.50362e-07	2496
SAUSA300_1640	icd	isocitrate dehydrogenase, NADP-dependent	-2.65245	4.38568	1.49836e-09	3.43552e-08	191.5
SAUSA300_1641	gltA	citrate synthase II	-1.10989	8.3173	3.46713e-08	6.79664e-07	2145.5
SAUSA300_1642	SAUSA300_1642	D-serine/D-alanine/glycine transporter	0.0979936	9.38562	0.53133	0.832394	2872.5
SAUSA300_1643	SAUSA300_1643	pseudogene	0.105833	9.69703	0.35683	0.702175	3572
SAUSA300_1644	pyk	pyruvate kinase	0.456447	4.95741	0.153197	0.470585	114.5
SAUSA300_1645	pfkA	6-phosphofructokinase	3.17584	-0.767356	0.453787	0.776574	0
SAUSA300_1646	accA	acetyl-CoA carboxylase, carboxyl transferase, alpha subunit	2.68163	-0.881603	0.734443	0.939601	0
SAUSA300_1647	accD	acetyl-CoA carboxylase, carboxyl transferase, beta subunit	1.89808	-1.00674	1	1	0
SAUSA300_1648	SAUSA300_1648	putative NADP-dependent malic enzyme	0.356779	8.94247	0.00297309	0.0245495	1900.5
SAUSA300_1649	dnaE	DNA polymerase III, alpha subunit	-1.6165	-0.149152	0.144593	0.458539	3.5
SAUSA300_1650	SAUSA300_1650	conserved hypothetical protein	0.866376	-0.659289	0.958493	1	0.5
SAUSA300_1651	SAUSA300_1651	CBS domain protein	-0.0431831	9.44255	0.687255	0.927903	3189.5
SAUSA300_1652	SAUSA300_1652	conserved hypothetical protein	0.430252	6.79152	0.0938206	0.342719	410
SAUSA300_1653	SAUSA300_1653	conserved hypothetical protein	0.350544	8.03717	0.0626102	0.264221	1011.5
SAUSA300_1654	SAUSA300_1654	proline dipeptidase	0.227238	8.7346	0.157582	0.478333	1744.5
SAUSA300_1655	ald	alanine dehydrogenase	0.148339	9.19926	0.194219	0.53172	2476
SAUSA300_1656	SAUSA300_1656	universal stress protein family	0.0836605	6.01662	0.780052	0.961813	280
SAUSA300_1657	ackA	acetate kinase	-1.33373	0.281188	0.18327	0.515881	5.5
SAUSA300_1658	SAUSA300_1658	conserved hypothetical protein	-0.983426	6.51133	0.000191324	0.00225376	574.5
SAUSA300_1659	tpx	thiol peroxidase	-0.0994313	7.2573	0.656775	0.913651	716
SAUSA300_1660	SAUSA300_1660	putative membrane protein	0.35581	9.30628	0.00172353	0.0156952	2426.5
SAUSA300_1661	thiI	thiamine biosynthesis protein ThiI	0.176813	8.81401	0.248661	0.603465	1880.5
SAUSA300_1662	SAUSA300_1662	aminotransferase, class V	0.244055	9.46999	0.0937187	0.342719	2873.5
SAUSA300_1663	SAUSA300_1663	conserved hypothetical protein	-0.19462	7.17613	0.419461	0.748186	699.5
SAUSA300_1664	ezrA	septation ring formation regulator EzrA	-4.75775	0.733734	6.49976e-07	1.10539e-05	13
SAUSA300_1665	SAUSA300_1665	conserved hypothetical protein	0.212927	7.88934	0.312549	0.664635	984.5
SAUSA300_1667	SAUSA300_1667	putative glycerophosphoryl diester phosphodiesterase	0.068694	8.81562	0.595586	0.873481	1971
SAUSA300_1668	SAUSA300_1668	OsmC/Ohr family protein	0.335239	7.26287	0.14926	0.463627	592.5
SAUSA300_1669	SAUSA300_1669	aminotransferase, class V	-0.105997	8.7415	0.534813	0.83388	2002.5
SAUSA300_1670	serA	D-3-phosphoglycerate dehydrogenase	-0.20816	9.21834	0.114222	0.393194	2909.5
SAUSA300_1671	SAUSA300_1671	conserved hypothetical protein	-0.461072	8.99363	0.00523444	0.0391897	2741
SAUSA300_1672	nagE	phosphotransferase system, N-acetylglucosamine-specific IIBC component	0.275575	9.83968	0.0163159	0.0983551	3652.5
SAUSA300_1673	SAUSA300_1673	1-acyl-sn-glycerol-3-phosphate acyltransferases	1.89799	-1.00674	1	1	0
SAUSA300_1674	SAUSA300_1674	putative serine protease HtrA	-0.747435	7.98797	0.00125552	0.0118536	1526
SAUSA300_1675	tyrS	tyrosyl-tRNA synthetase	3.18423	-0.766514	0.453034	0.776574	0
SAUSA300_1676	sgtA	probable transglycosylase	0.00143492	9.62524	0.996278	1	3539
SAUSA300_1677	SAUSA300_1677	cell wall surface anchor family protein	0.0746595	10.0177	0.499388	0.813403	4533
SAUSA300_1678	fhs	formate-tetrahydrofolate ligase	0.162336	8.78236	0.376713	0.713996	1877
SAUSA300_1679	acsA	acetyl-coenzyme A synthetase	0.262992	9.73273	0.0266888	0.142196	3401.5
SAUSA300_1680	acuA	acetoin utilization protein AcuA	0.0184061	7.19728	0.948814	1	656
SAUSA300_1681	acuC	acetoin utilization protein AcuC	0.216585	9.34942	0.0528485	0.234801	2668.5
SAUSA300_1682	ccpA	catabolite control protein A	-2.04056	4.23572	0.00158016	0.0145443	144.5
SAUSA300_1683	SAUSA300_1683	chorismate mutase/phospho-2-dehydro-3-deoxyheptonate aldolase	-3.6484	4.44368	4.94071e-07	8.51527e-06	215.5
SAUSA300_1684	SAUSA300_1684	conserved hypothetical protein	0.126296	8.23137	0.438231	0.768176	1278.5
SAUSA300_1685	SAUSA300_1685	conserved hypothetical protein	-0.670394	3.30314	0.0622421	0.264221	54
SAUSA300_1686	murC	UDP-N-acetylmuramate--alanine ligase	2.68611	-0.881226	0.734447	0.939601	0
SAUSA300_1687	SAUSA300_1687	FtsK/SpoIIIE family protein	-0.946578	8.37036	2.10137e-06	3.35175e-05	2121.5
SAUSA300_1688	SAUSA300_1688	phenylalanyl-tRNA synthetase (beta subunit)	-1.15174	6.33576	0.000280681	0.00316135	541.5
SAUSA300_1689	SAUSA300_1689	conserved hypothetical protein	-1.83548	7.47084	4.87306e-13	1.43839e-11	1391
SAUSA300_1690	SAUSA300_1690	putative thioredoxin	0.234786	7.15048	0.376813	0.713996	576
SAUSA300_1691	SAUSA300_1691	glutamyl-aminopeptidase	-0.00414083	9.41692	0.967342	1	3079.5
SAUSA300_1692	SAUSA300_1692	conserved hypothetical protein	-1.29942	5.55214	0.00353779	0.0284798	328.5
SAUSA300_1693	SAUSA300_1693	conserved hypothetical protein	0.229561	8.85272	0.0649399	0.269476	1874.5
SAUSA300_1694	trmB	tRNA (guanine-N(7)-)-methyltransferase	-0.258832	7.1242	0.278753	0.635171	696.5
SAUSA300_1695	SAUSA300_1695	conserved hypothetical protein	1.87901	-1.00797	1	1	0
SAUSA300_1696	dat	D-alanine aminotransferase	0.189198	8.70085	0.157478	0.478333	1725.5
SAUSA300_1697	SAUSA300_1697	Peptidase family M20/M25/M40	-0.472326	8.38906	0.00124505	0.0117981	1808.5
SAUSA300_1698	SAUSA300_1698	conserved hypothetical protein	-0.184347	7.52513	0.378154	0.713996	899
SAUSA300_1699	SAUSA300_1699	pseudouridine synthase, family 1	-0.102705	8.94032	0.378488	0.713996	2306
SAUSA300_1700	SAUSA300_1700	polysaccharide biosynthesis protein	3.59739	-0.656338	0.294171	0.645667	0
SAUSA300_1701	SAUSA300_1701	conserved hypothetical protein	0.145529	9.28683	0.262786	0.615944	2631
SAUSA300_1702	SAUSA300_1702	cell wall surface anchor family protein	0.224529	11.4084	0.0417648	0.198248	11102.5
SAUSA300_1703	SAUSA300_1703	rhodanese-like domain protein	0.115775	6.6863	0.681555	0.924904	438.5
SAUSA300_1704	leuS	leucyl-tRNA synthetase	-0.435545	-0.881659	1	1	0.5
SAUSA300_1705	SAUSA300_1705	putative drug transporter	0.25215	9.39599	0.0274317	0.145247	2705.5
SAUSA300_1706	SAUSA300_1706	conserved hypothetical protein	0.133055	9.0164	0.298896	0.651031	2200
SAUSA300_1707	SAUSA300_1707	conserved hypothetical protein	0.0807293	8.76785	0.560369	0.853011	1898
SAUSA300_1708	rot	staphylococcal accessory regulator Rot	-1.3277	7.61102	0.010711	0.0705279	1384.5
SAUSA300_1709	SAUSA300_1709	pseudogene	0.110196	8.76764	0.393897	0.72615	1869
SAUSA300_1710	SAUSA300_1710	putative lysophospholipase	0.445059	7.41408	0.150713	0.465675	658.5
SAUSA300_1711	putA	proline dehydrogenase	0.11842	9.51192	0.328921	0.680636	3148.5
SAUSA300_1712	ribH	riboflavin synthase, beta subunit	0.420325	7.64877	0.057806	0.251603	748.5
SAUSA300_1713	ribBA	riboflavin biosynthesis protein	0.0385249	8.78912	0.773216	0.959236	1954
SAUSA300_1714	ribE	riboflavin synthase, alpha subunit	0.0379231	7.75329	0.862348	0.992164	947
SAUSA300_1715	ribD	riboflavin biosynthesis protein	0.0773355	8.87738	0.573073	0.857248	2039
SAUSA300_1716	SAUSA300_1716	conserved hypothetical protein	0.314098	11.3218	0.00699947	0.0502085	9993
SAUSA300_1717	arsR	arsenical resistance operon repressor	0.0213958	8.27365	0.89998	1	1377.5
SAUSA300_1718	arsB	aresenical pump membrane protein	0.217755	9.72709	0.0620539	0.264221	3463.5
SAUSA300_1719	arsC	arsenate reductase	0.188687	7.75738	0.342631	0.686654	900
SAUSA300_1720	SAUSA300_1720	conserved hypothetical protein	-6.70705	3.02398	2.76734e-28	2.1535e-26	84.5
SAUSA300_1721	SAUSA300_1721	conserved hypothetical protein	-0.246898	6.18457	0.427501	0.757119	352.5
SAUSA300_1722	SAUSA300_1722	conserved hypothetical protein	-0.0377485	8.67871	0.78279	0.961813	1869.5
SAUSA300_1723	SAUSA300_1723	conserved hypothetical protein	0.209193	8.34946	0.182298	0.515042	1339
SAUSA300_1724	SAUSA300_1724	abortive infection protein family	0.321464	8.68971	0.0175485	0.104801	1609.5
SAUSA300_1725	SAUSA300_1725	transaldolase	0.182572	8.2316	0.28587	0.639919	1248
SAUSA300_1726	SAUSA300_1726	crcB family protein	-0.231544	6.50991	0.380202	0.713996	445
SAUSA300_1727	SAUSA300_1727	pseudogene	0.177381	9.53668	0.126506	0.419183	3095
SAUSA300_1728	SAUSA300_1728	oxidoreductase, aldo/keto reductase family	0.22794	8.25347	0.160171	0.48164	1237
SAUSA300_1729	SAUSA300_1729	conserved hypothetical protein	-2.38301	3.0582	1.31482e-07	2.46456e-06	70
SAUSA300_1730	metK	S-adenosylmethionine synthetase	2.66529	-0.882826	0.736878	0.939601	0
SAUSA300_1731	pckA	phosphoenolpyruvate carboxykinase (ATP)	-0.316598	7.92568	0.269633	0.623799	1309
SAUSA300_1732	SAUSA300_1732	putative transposase	0.23626	8.43442	0.119041	0.403347	1406.5
SAUSA300_1733	SAUSA300_1733	conserved hypothetical protein	0.145776	7.89295	0.467015	0.785392	994.5
SAUSA300_1734	SAUSA300_1734	conserved hypothetical protein	0.0898674	7.49013	0.686978	0.927903	776
SAUSA300_1735	menC	O-succinylbenzoic acid synthetase	-3.30963	5.98823	2.17224e-09	4.85071e-08	621.5
SAUSA300_1736	SAUSA300_1736	conserved hypothetical protein	0.0540548	5.32659	0.888541	1	172.5
SAUSA300_1737	menE	O-succinylbenzoate-CoA ligase	-5.31377	5.72227	7.82851e-31	8.04144e-29	563.5
SAUSA300_1738	SAUSA300_1738	putative lipoprotein	-0.0131688	8.99362	0.914778	1	2298
SAUSA300_1739	SAUSA300_1739	conserved hypothetical protein	0.175739	8.14589	0.340868	0.686632	1176
SAUSA300_1740	SAUSA300_1740	conserved hypothetical protein	0.315141	8.2368	0.0720789	0.288316	1170.5
SAUSA300_1741	SAUSA300_1741	putative lipoprotein	0.502114	5.99529	0.064671	0.269476	228.5
SAUSA300_1742	SAUSA300_1742	conserved hypothetical protein	0.233239	7.36212	0.331993	0.681008	666
SAUSA300_1743	SAUSA300_1743	conserved hypothetical protein	0.153034	7.24853	0.509032	0.820586	640
SAUSA300_1744	SAUSA300_1744	conserved hypothetical protein	0.264623	8.50139	0.0583055	0.252068	1460.5
SAUSA300_1745	SAUSA300_1745	conserved hypothetical protein	0.114491	8.97603	0.341557	0.686654	2154
SAUSA300_1746	SAUSA300_1746	conserved hypothetical protein	0.0168331	3.85074	1	1	62
SAUSA300_1747	SAUSA300_1747	conserved hypothetical protein	0.303382	8.16525	0.112965	0.389913	1122.5
SAUSA300_1748	SAUSA300_1748	pseudogene	0.162232	6.12921	0.57197	0.857248	291.5
SAUSA300_1749	SAUSA300_1749	conserved hypothetical protein	0.121181	6.94708	0.644792	0.910059	524.5
SAUSA300_1750	SAUSA300_1750	conserved hypothetical protein	0.00894869	11.4721	0.939888	1	12719
SAUSA300_1751	hsdS	type I restriction-modification enzyme, S subunit	0.141535	9.38195	0.197683	0.534368	2827
SAUSA300_1752	hsdM	type I restriction-modification system, M subunit	0.131618	9.637	0.261476	0.614338	3377
SAUSA300_1753	splF	serine protease SplF	0.204981	8.30668	0.205134	0.545522	1299
SAUSA300_1754	splE	serine protease SplE	0.345126	8.35475	0.0226014	0.12645	1266
SAUSA300_1755	splD	serine protease SplD	0.304699	8.53265	0.0484356	0.219345	1454
SAUSA300_1756	splC	serine protease SplC	0.359312	8.02493	0.0579092	0.251626	998
SAUSA300_1757	splB	serine protease SplB	0.223091	8.07435	0.235372	0.592004	1098.5
SAUSA300_1758	splA	serine protease SplA	0.0565392	7.31517	0.81691	0.970317	701
SAUSA300_1759	SAUSA300_1759	conserved hypothetical protein	0.255152	7.83956	0.196837	0.533203	926.5
SAUSA300_1760	epiG	lantibiotic epidermin immunity protein F	-0.0109423	9.1389	0.917251	1	2535.5
SAUSA300_1761	epiE	lantibiotic epidermin immunity protein F	0.0867004	9.52006	0.450755	0.776574	3192
SAUSA300_1762	epiF	lantibiotic epidermin immunity protein F	0.261498	8.43035	0.0822066	0.314615	1381.5
SAUSA300_1763	epiP	lantibiotic epidermin leader peptide processing serine protease EpiP	0.122949	9.2862	0.263016	0.615944	2674
SAUSA300_1764	epiD	lantibiotic epidermin biosynthesis protein EpiD	0.0123074	8.31796	0.945748	1	1427
SAUSA300_1765	epiC	lantibiotic epidermin biosynthesis protein EpiC	0.164627	9.03678	0.155146	0.473904	2216
SAUSA300_1766	epiB	lantibiotic epidermin biosynthesis protein EpiB	0.0457883	10.792	0.681393	0.924904	7844
SAUSA300_1767	epiA	lantibiotic epidermin biosynthesis protein EpiA	0.315136	6.20327	0.267712	0.621595	286
SAUSA300_1768	lukD	leukotoxin LukD	0.120264	8.88368	0.33112	0.681008	2013
SAUSA300_1769	lukE	leukotoxin LukE	0.17133	8.73532	0.198774	0.536189	1776
SAUSA300_1770	SAUSA300_1770	conserved hypothetical protein	0.191156	8.77192	0.164497	0.488721	1814
SAUSA300_1771	SAUSA300_1771	conserved hypothetical protein	0.0624823	8.92245	0.60212	0.877946	2123
SAUSA300_1772	SAUSA300_1772		-0.708436	1.42251	0.240447	0.596259	13
SAUSA300_1773	SAUSA300_1773		-1.27641	-0.764185	0.711061	0.936209	1
SAUSA300_1774	SAUSA300_1774		0.669472	1.93158	0.373588	0.713996	11
SAUSA300_1775	SAUSA300_1775		0.0821957	1.53582	0.997138	1	10.5
SAUSA300_1776	SAUSA300_1776		3.18241	-0.766603	0.459002	0.779767	0
SAUSA300_1777	SAUSA300_1777		-0.192757	0.662625	0.868302	0.996218	5.5
SAUSA300_1778	SAUSA300_1778		-0.111954	1.23954	0.928245	1	9
SAUSA300_1779	SAUSA300_1779		-0.992915	-0.561034	0.649207	0.910059	1.5
SAUSA300_1780	SAUSA300_1780	conserved hypothetical protein	0.126586	8.17053	0.466924	0.785392	1223.5
SAUSA300_1781	hemG	protoporphyrinogen oxidase	-0.299691	4.06984	0.582078	0.864032	84.5
SAUSA300_1782	hemH	ferrochelatase	-1.56385	2.77846	0.0737954	0.292198	48
SAUSA300_1783	hemE	uroporphyrinogen decarboxylase	-0.490811	2.87138	0.45301	0.776574	37.5
SAUSA300_1784	SAUSA300_1784	signal transduction protein TRAP	-0.129767	7.56051	0.520437	0.825177	894
SAUSA300_1785	SAUSA300_1785	putative ABC transporter protein EcsB	-3.12919	6.63656	9.96254e-33	1.1629e-30	955.5
SAUSA300_1786	SAUSA300_1786	ABC transporter, ATP-binding protein EcsA	-2.80334	5.36442	1.93489e-15	6.53789e-14	377.5
SAUSA300_1787	SAUSA300_1787	HIT family protein	-0.63869	6.41015	0.022382	0.12577	486
SAUSA300_1788	SAUSA300_1788	conserved hypothetical protein	-0.026939	6.04285	0.917691	1	300
SAUSA300_1789	SAUSA300_1789	conserved hypothetical protein	-0.483984	6.9126	0.163697	0.487965	656.5
SAUSA300_1790	prsA	foldase protein PrsA precursor	-0.313599	6.12958	0.256145	0.610573	358.5
SAUSA300_1791	cbf1	cmp-binding-factor 1	-1.83184	-0.657719	0.381986	0.716015	1.5
SAUSA300_1792	SAUSA300_1792	conserved hypothetical protein	-2.28398	7.8388	2.94916e-08	5.91675e-07	2005
SAUSA300_1793	SAUSA300_1793	conserved hypothetical protein	-2.35238	7.23523	2.59767e-08	5.25261e-07	1329.5
SAUSA300_1794	SAUSA300_1794	conserved hypothetical protein	0.0920392	5.32991	0.777565	0.961813	172
SAUSA300_1795	SAUSA300_1795	conserved hypothetical protein	-0.819396	5.0185	0.012187	0.0779262	191.5
SAUSA300_1796	SAUSA300_1796	conserved hypothetical protein	0.238081	9.46487	0.0411522	0.197162	2879.5
SAUSA300_1797	SAUSA300_1797	conserved hypothetical protein	-0.949933	5.95126	0.0126106	0.0799603	385
SAUSA300_1798	SAUSA300_1798	DNA-binding response regulator	-0.391344	8.14585	0.0237279	0.131321	1482.5
SAUSA300_1799	SAUSA300_1799	putative sensor histidine kinase	-0.297852	8.78311	0.0194237	0.113107	2231.5
SAUSA300_1800	SAUSA300_1800	ribosomal large subunit pseudouridine synthase, RluD subfamily	-0.148248	8.24553	0.368773	0.709902	1452.5
SAUSA300_1801	fumC	fumarate hydratase, class II	-0.444216	8.02309	0.0608614	0.260053	1439
SAUSA300_1802	SAUSA300_1802	conserved hypothetical protein	-0.280211	7.92656	0.159311	0.480175	1226.5
SAUSA300_1803	SAUSA300_1803	conserved hypothetical protein	-0.178404	4.83645	0.572768	0.857248	139
SAUSA300_1804	SAUSA300_1804	conserved hypothetical protein	-0.0937415	7.05769	0.702884	0.936209	625
SAUSA300_1805	SAUSA300_1805	RNA methyltransferase	0.0675378	7.78392	0.738037	0.939652	964.5
SAUSA300_1806	SAUSA300_1806	putative iron-sulfur cluster-binding protein	0.182886	9.05311	0.116031	0.397822	2207
SAUSA300_1807	SAUSA300_1807	amino acid ABC transporter, ATP-binding protein	-0.0847729	8.40051	0.592663	0.872182	1578
SAUSA300_1808	SAUSA300_1808	amino acid ABC transporter, permease/substrate-binding protein	-0.061001	9.37597	0.605249	0.879524	3047
SAUSA300_1809	SAUSA300_1809	putative membrane protein	0.107832	9.11825	0.414219	0.744898	2399
SAUSA300_1810	SAUSA300_1810	IS1181, transposase	0.0991777	9.68835	0.388387	0.719995	3570
SAUSA300_1811	SAUSA300_1811		0.0465615	-0.562933	1	1	1
SAUSA300_1812	SAUSA300_1812		0.0570902	3.72857	0.904766	1	56
SAUSA300_1813	SAUSA300_1813		-0.293492	3.59619	0.432203	0.761768	59.5
SAUSA300_1815	SAUSA300_1815		-1.41603	-0.219586	0.232231	0.587623	3
SAUSA300_1816	SAUSA300_1816		1.88616	-1.00759	1	1	0
SAUSA300_1818	SAUSA300_1818		1.26375	-0.561368	0.697203	0.934509	0.5
SAUSA300_1819	SAUSA300_1819		-0.158229	1.92293	0.835777	0.981827	16.5
SAUSA300_1820	SAUSA300_1820		0.148026	0.707568	0.944104	1	5
SAUSA300_1821	SAUSA300_1821		-0.680578	0.491063	0.429401	0.758134	5.5
SAUSA300_1822	SAUSA300_1822		-3.69018	-0.765858	0.141995	0.453384	1.5
SAUSA300_1823	SAUSA300_1823		-2.32926	-0.146085	0.0376949	0.185087	4
SAUSA300_1824	SAUSA300_1824		-0.722578	0.702217	0.394669	0.72653	7
SAUSA300_1825	SAUSA300_1825		0.136528	0.577257	0.931091	1	4.5
SAUSA300_1827	SAUSA300_1827		-1.40319	-0.22162	0.235336	0.592004	3
SAUSA300_1828	SAUSA300_1828		-0.64865	0.818746	0.364848	0.707337	7.5
SAUSA300_1829	SAUSA300_1829		0.731069	1.46692	0.271076	0.626572	7.5
SAUSA300_1830	SAUSA300_1830		-1.35307	0.120418	0.161397	0.483627	4.5
SAUSA300_1831	SAUSA300_1831		1.87909	-1.00797	1	1	0
SAUSA300_1832	SAUSA300_1832		-0.961747	1.72093	0.0596681	0.256825	18
SAUSA300_1834	SAUSA300_1834		-3.64245	-0.769088	0.145685	0.458676	1.5
SAUSA300_1835	SAUSA300_1835		-0.33686	1.87041	0.51693	0.823679	16.5
SAUSA300_1836	SAUSA300_1836		-0.726118	1.78898	0.177441	0.506298	17.5
SAUSA300_1837	rrfC		-0.0747586	2.88091	0.847717	0.985607	32
SAUSA300_1838	rrlC		-1.09658	4.43684	0.000270246	0.00305723	140
SAUSA300_1839	SAUSA300_1839		-1.00854	0.621186	0.182901	0.515575	7
SAUSA300_1840	SAUSA300_1840		-0.47931	0.338768	0.753231	0.947584	4.5
SAUSA300_1841	rrsC		-0.671429	4.74231	0.0231403	0.128624	152
SAUSA300_1842	SAUSA300_1842	transcriptional regulator, Fur family	-2.6078	5.73986	3.06232e-11	7.78618e-10	467
SAUSA300_1843	SAUSA300_1843	D-isomer specific 2-hydroxyacid dehydrogenase family protein	0.0426843	10.361	0.719529	0.937743	5795.5
SAUSA300_1844	SAUSA300_1844	bacterioferritin comigratory protein	0.00227415	8.92523	0.99179	1	2185.5
SAUSA300_1845	hemL	glutamate-1-semialdehyde-2,1-aminomutase	0.356687	6.10167	0.27802	0.634628	255.5
SAUSA300_1846	SAUSA300_1846	conserved hypothetical protein	-0.0795098	10.2274	0.5142	0.822606	5598.5
SAUSA300_1847	SAUSA300_1847	conserved hypothetical protein	0.138132	9.74821	0.259183	0.611629	3650.5
SAUSA300_1848	SAUSA300_1848	conserved hypothetical protein	-3.5116	1.13712	1.57141e-06	2.52211e-05	17.5
SAUSA300_1849	mutY	A/G-specific adenine glycosylase	-0.03638	8.48665	0.793634	0.961813	1630
SAUSA300_1850	SAUSA300_1850	conserved hypothetical protein	-0.193264	8.51178	0.167286	0.490399	1788.5
SAUSA300_1851	SAUSA300_1851	putative membrane protein	0.364651	9.02214	0.0482092	0.21873	2057.5
SAUSA300_1852	SAUSA300_1852	putative ABC transporter, ATP-binding protein	0.456908	9.65682	0.0112762	0.0736826	3075
SAUSA300_1853	SAUSA300_1853	conserved hypothetical protein	0.315431	6.67527	0.232203	0.587623	402
SAUSA300_1854	SAUSA300_1854	regulatory protein RecX	-0.501687	6.1184	0.0745128	0.292582	378
SAUSA300_1855	sgtB	monofunctional glycosyltransferase	-1.72804	6.28937	0.00102996	0.0101338	617.5
SAUSA300_1856	SAUSA300_1856	conserved hypothetical protein	0.0603447	7.84797	0.76482	0.954118	1011
SAUSA300_1857	SAUSA300_1857	conserved hypothetical protein	0.0333092	6.59952	0.911218	1	428.5
SAUSA300_1858	SAUSA300_1858	conserved hypothetical protein	0.170257	9.29755	0.149251	0.463627	2627
SAUSA300_1859	SAUSA300_1859	conserved hypothetical protein	0.248383	8.30687	0.12192	0.409	1279
SAUSA300_1860	pepS	aminopeptidase PepS	0.0791873	9.40696	0.477958	0.793918	2949
SAUSA300_1861	SAUSA300_1861	conserved hypothetical protein	0.107307	7.90218	0.578498	0.860709	1028
SAUSA300_1862	SAUSA300_1862	conserved hypothetical protein	-0.025674	6.8644	0.914283	1	526.5
SAUSA300_1863	SAUSA300_1863	conserved hypothetical protein	-1.45742	-0.217713	0.238824	0.595304	3
SAUSA300_1864	SAUSA300_1864	putative membrane protein	0.00588645	9.86847	0.967147	1	4158.5
SAUSA300_1865	vraR	DNA-binding response regulator	0.0219598	7.86885	0.924545	1	1036.5
SAUSA300_1866	vraS	two-component sensor histidine kinase	-0.09418	8.92372	0.500525	0.814027	2273
SAUSA300_1867	SAUSA300_1867	conserved hypothetical protein	0.0678943	8.31435	0.686888	0.927903	1387
SAUSA300_1868	SAUSA300_1868	conserved hypothetical protein	-0.0881794	8.13905	0.5993	0.876006	1308.5
SAUSA300_1869	map	methionine aminopeptidase	-0.463626	-0.46543	0.911199	1	1.5
SAUSA300_1870	SAUSA300_1870	conserved hypothetical protein	0.440693	8.92676	0.00156448	0.0144517	1795
SAUSA300_1871	SAUSA300_1871	conserved hypothetical protein	0.120116	7.50479	0.575787	0.860164	781.5
SAUSA300_1873	SAUSA300_1873	Mur ligase family protein	-4.0474	-0.661388	0.0626292	0.264221	2
SAUSA300_1874	SAUSA300_1874	ferritins family protein	-0.065204	6.99598	0.798779	0.961813	584.5
SAUSA300_1875	SAUSA300_1875	exonuclease	0.184517	8.07383	0.363377	0.707337	1115.5
SAUSA300_1876	SAUSA300_1876	DNA polymerase IV	0.25838	8.63261	0.106449	0.373956	1594
SAUSA300_1877	SAUSA300_1877	conserved hypothetical protein	0.00865896	8.24434	0.965996	1	1359
SAUSA300_1878	rumA	RNA methyltransferase, TrmA family	0.190147	9.70096	0.117682	0.401782	3451.5
SAUSA300_1879	SAUSA300_1879	conserved hypothetical protein	1.89802	-1.00674	1	1	0
SAUSA300_1880	gatB	Aspartyl/glutamyl-tRNA amidotransferase subunit B	0.875461	-0.658449	0.957724	1	0.5
SAUSA300_1881	gatA	Aspartyl/glutamyl-tRNA amidotransferase subunit A	4.78215	-0.211741	0.0742365	0.292392	0
SAUSA300_1882	gatC	aspartyl/glutamyl-tRNA amidotransferase subunit C	-4.34569	-0.562675	0.0278192	0.146093	2.5
SAUSA300_1883	putP	high affinity proline permease	0.149184	9.88207	0.17401	0.501523	3983
SAUSA300_1884	SAUSA300_1884	CamS sex pheromone cAM373 precursor	0.116971	6.72626	0.718449	0.937743	465
SAUSA300_1885	ligA	DNA ligase	-0.489371	-0.657664	1	1	1
SAUSA300_1886	pcrA	ATP-dependent DNA helicase, PcrA	-1.15186	2.15925	0.044453	0.206429	27.5
SAUSA300_1887	pcrB	geranylgeranylglyceryl phosphate synthase family protein, PcrB	0.298073	8.81802	0.0425086	0.201309	1785
SAUSA300_1888	SAUSA300_1888	conserved hypothetical protein	-0.458199	6.38959	0.0987185	0.352586	448
SAUSA300_1889	purB	adenylosuccinate lyase	-6.15625	7.46307	1.89658e-88	1.62347e-85	1957
SAUSA300_1890	SAUSA300_1890	staphopain A	0.162698	9.83639	0.157865	0.478628	3840
SAUSA300_1891	SAUSA300_1891	conserved hypothetical protein	0.0195065	5.93523	0.96378	1	271
SAUSA300_1892	SAUSA300_1892	conserved hypothetical protein	0.00532491	9.35422	0.966999	1	2939
SAUSA300_1893	nadE	NH(3)-dependent NAD+ synthetase	2.6972	-0.88038	0.735222	0.939601	0
SAUSA300_1894	SAUSA300_1894	nicotinate phosphoribosyltransferase	2.68161	-0.881603	0.734332	0.939601	0
SAUSA300_1895	SAUSA300_1895	nitric oxide synthase oxygenase	-1.1468	9.43168	5.05906e-23	2.88704e-21	4615.5
SAUSA300_1896	pheA	prephenate dehydratase	-0.0439761	8.8635	0.708931	0.936209	2134.5
SAUSA300_1897	SAUSA300_1897	sodium-dependent transporter	0.0349353	9.59897	0.768251	0.955384	3434
SAUSA300_1898	SAUSA300_1898	conserved hypothetical protein	0.372576	9.59773	0.0436288	0.2041	3075.5
SAUSA300_1899	SAUSA300_1899	conserved hypothetical protein	-4.8614	7.34614	3.3784e-45	6.67363e-43	1734
SAUSA300_1900	ppaC	manganese-dependent inorganic pyrophosphatase	2.6817	-0.881603	0.734826	0.939601	0
SAUSA300_1901	aldA2	aldehyde dehydrogenase	0.177116	9.35644	0.144811	0.458539	2712
SAUSA300_1902	SAUSA300_1902	conserved hypothetical protein	-4.74215	1.2925	3.27445e-09	7.06621e-08	21
SAUSA300_1903	SAUSA300_1903	conserved hypothetical protein	0.15423	7.78283	0.489291	0.804604	926
SAUSA300_1904	SAUSA300_1904	conserved hypothetical protein	-0.762166	5.99051	0.00971834	0.0656755	378
SAUSA300_1905	SAUSA300_1905	conserved hypothetical protein	0.255166	9.55249	0.0400813	0.193839	3011.5
SAUSA300_1906	SAUSA300_1906	conserved hypothetical protein	0.173254	9.10968	0.271421	0.626806	2296
SAUSA300_1907	SAUSA300_1907	conserved hypothetical protein	0.399956	8.28964	0.0155815	0.0952694	1174.5
SAUSA300_1908	SAUSA300_1908	conserved hypothetical protein	0.000280523	8.45317	0.999175	1	1582
SAUSA300_1909	SAUSA300_1909	conserved hypothetical protein	0.00690059	7.83235	0.981181	1	1024.5
SAUSA300_1910	SAUSA300_1910	putative membrane protein	-0.576503	2.27105	0.220069	0.570846	25
SAUSA300_1911	SAUSA300_1911	ABC transporter, ATP-binding protein	-0.716966	1.66031	0.177945	0.507172	16
SAUSA300_1912	SAUSA300_1912	putative membrane protein	-0.076842	9.49591	0.496108	0.811009	3360.5
SAUSA300_1913	SAUSA300_1913	ABC transporter, ATP-binding protein	0.0921601	8.53925	0.524597	0.828872	1612.5
SAUSA300_1914	SAUSA300_1914	GntR family regulatory protein	-0.65689	3.25445	0.0686695	0.278343	52.5
SAUSA300_1915	SAUSA300_1915	conserved hypothetical protein	-0.0884225	7.30224	0.719816	0.937743	735
SAUSA300_1916	SAUSA300_1916	aminotransferase	-5.88165	7.84396	1.31206e-128	1.68469e-125	2523.5
SAUSA300_1917	map	pseudogene	0.064659	10.369	0.58435	0.865904	5816
SAUSA300_1918	SAUSA300_1918	truncated beta-hemolysin	0.0273766	7.05167	0.924016	1	589.5
SAUSA300_1919	SAUSA300_1919	conserved hypothetical protein	0.202592	7.71689	0.366238	0.707337	870
SAUSA300_1920	chs	chemotaxis-inhibiting protein CHIPS	0.160796	8.19913	0.342792	0.686654	1230
SAUSA300_1921	SAUSA300_1921	truncated amidase	0.136828	8.12055	0.450911	0.776574	1180
SAUSA300_1922	sak	staphylokinase precursor	0.200631	8.00431	0.345533	0.689626	1053.5
SAUSA300_1923	SAUSA300_1923	autolysin	0.280644	9.2365	0.0225368	0.126364	2398.5
SAUSA300_1924	SAUSA300_1924	holin	0.211063	6.89957	0.40781	0.739066	487
SAUSA300_1925	SAUSA300_1925	phiPVL ORF17-like protein	0.421416	6.97958	0.103021	0.364908	463.5
SAUSA300_1926	SAUSA300_1926	phi77 ORF044-like protein	0.189963	7.05007	0.445929	0.774794	545.5
SAUSA300_1927	SAUSA300_1927	phi77 ORF109-like protein	-0.132464	6.89902	0.605935	0.879524	565
SAUSA300_1928	SAUSA300_1928	phi77 ORF002-like protein, phage minor structural protein	0.148693	11.1626	0.196208	0.533203	9622
SAUSA300_1929	SAUSA300_1929	phi77 ORF004-like protein, putative phage tail component	0.157495	10.025	0.160449	0.481909	4368
SAUSA300_1930	SAUSA300_1930	phi77 ORF001-like protein, phage tail tape measure protein	0.244831	10.8956	0.0307117	0.157735	7671.5
SAUSA300_1931	SAUSA300_1931	phi77 ORF100-like protein	0.296931	5.81701	0.321304	0.67246	221.5
SAUSA300_1932	SAUSA300_1932	conserved hypothetical phage protein	-0.108814	6.87713	0.66193	0.916671	548.5
SAUSA300_1933	SAUSA300_1933	hypothetical phage protein	0.201686	6.8452	0.462743	0.782823	469
SAUSA300_1934	SAUSA300_1934	phi77 ORF020-like protein, phage major tail protein	0.314427	8.18494	0.0662874	0.272362	1139.5
SAUSA300_1935	SAUSA300_1935	phi77 ORF029-like protein	0.197717	7.14511	0.415098	0.74526	585.5
SAUSA300_1936	SAUSA300_1936	conserved hypothetical phage protein	0.163691	7.88456	0.412823	0.744898	983
SAUSA300_1937	SAUSA300_1937	phi77 ORF045-like protein	0.041953	7.00465	0.873023	0.998194	568
SAUSA300_1938	SAUSA300_1938	phi77 ORF006-like protein, putative capsid protein	0.118986	8.89661	0.366339	0.707337	2032
SAUSA300_1939	SAUSA300_1939	phi77 ORF015-like protein, putative protease	0.256748	7.92971	0.196334	0.533203	977
SAUSA300_1940	SAUSA300_1940	phage portal protein	0.0425474	9.93351	0.700965	0.936209	4315.5
SAUSA300_1941	SAUSA300_1941	phi77 ORF003-like protein, phage terminase, large subunit	0.181398	10.1132	0.103664	0.366174	4592
SAUSA300_1942	SAUSA300_1942	conserved hypothetical phage protein	0.138885	8.40184	0.363281	0.707337	1424.5
SAUSA300_1943	SAUSA300_1943	phi77 ORF040-like protein	-0.0480707	7.70095	0.816502	0.970281	941
SAUSA300_1944	SAUSA300_1944	phi77 ORF026-like protein, putative phage transcriptional activator	0.003823	8.34063	0.992235	1	1442.5
SAUSA300_1945	SAUSA300_1945	phi77 ORF071-like protein	0.177768	7.6977	0.386709	0.718772	859
SAUSA300_1946	SAUSA300_1946	phiPVL ORF057-like protein, transcriptional activator RinB	-0.0272012	7.95726	0.879391	1	1124
SAUSA300_1947	SAUSA300_1947	phi77 ORF031-like protein	0.129164	8.3271	0.450771	0.776574	1362.5
SAUSA300_1948	SAUSA300_1948	phi77 ORF069-like protein	0.184875	6.98769	0.469126	0.786984	523.5
SAUSA300_1949	dut	dUTP diphosphatase	0.325577	8.20999	0.0649053	0.269476	1145.5
SAUSA300_1950	SAUSA300_1950	conserved hypothetical phage protein	0.479441	6.6183	0.078968	0.304462	357.5
SAUSA300_1951	SAUSA300_1951	phiPVL ORF052-like protein	0.506639	5.77498	0.098669	0.352586	196
SAUSA300_1952	SAUSA300_1952	phiPV083 ORF027-like protein	0.0703536	7.99973	0.717535	0.937725	1113
SAUSA300_1953	SAUSA300_1953	phiPVL ORF051-like protein	0.312686	7.08095	0.244403	0.600751	522
SAUSA300_1954	SAUSA300_1954	phiPVL ORF050-like protein	0.366766	6.6195	0.195551	0.533203	374.5
SAUSA300_1955	SAUSA300_1955	putative endodeoxyribonuclease RusA	0.114213	7.84621	0.5645	0.855678	978.5
SAUSA300_1956	SAUSA300_1956	conserved hypothetical phage protein	0.0630716	6.4942	0.833727	0.980317	393
SAUSA300_1957	SAUSA300_1957	phiPVL ORF046-like protein	-0.156114	7.26529	0.50817	0.819711	731.5
SAUSA300_1958	SAUSA300_1958	Single-strand binding protein	0.134922	6.72273	0.651713	0.910059	448.5
SAUSA300_1959	SAUSA300_1959	phiPVL ORF044-like protein	0.0271954	7.10731	0.920923	1	611
SAUSA300_1960	SAUSA300_1960	putative phage-related DNA recombination protein	0.274484	7.37647	0.213327	0.560146	663
SAUSA300_1961	SAUSA300_1961	phiPVL ORF41-like protein	0.0429412	8.2282	0.826693	0.976517	1311
SAUSA300_1962	SAUSA300_1962	phiPVL ORF39-like protein	-1.16776	5.22985	0.00058952	0.00610439	250.5
SAUSA300_1963	SAUSA300_1963	conserved hypothetical phage protein	-4.28936	1.71758	1.50155e-11	3.91038e-10	29.5
SAUSA300_1964	SAUSA300_1964	conserved hypothetical phage protein	-1.47145	4.68688	0.00013174	0.0015883	185.5
SAUSA300_1965	SAUSA300_1965	conserved hypothetical phage protein	-0.328345	5.6894	0.237085	0.592854	261.5
SAUSA300_1966	SAUSA300_1966	phi77 ORF014-like protein, phage anti-repressor protein	-1.63856	5.00959	4.82672e-06	7.24855e-05	242.5
SAUSA300_1967	SAUSA300_1967	conserved hypothetical phage protein	-1.75239	3.38972	2.4204e-05	0.000325423	78
SAUSA300_1968	SAUSA300_1968	putative phage transcriptional regulator	-0.00335254	7.23915	0.982563	1	677.5
SAUSA300_1969	SAUSA300_1969	phi77 ORF011-like protein, phage transcriptional repressor	-0.0655029	5.13287	0.81491	0.969286	159.5
SAUSA300_1970	SAUSA300_1970	putative exonuclease	0.0251924	9.75292	0.840645	0.984023	3835
SAUSA300_1971	SAUSA300_1971	phi77 ORF017-like protein	-0.19993	8.40541	0.185872	0.519956	1647.5
SAUSA300_1972	int	integrase	0.187923	9.8878	0.0917934	0.338686	3933
SAUSA300_1973	SAUSA300_1973	truncated beta-hemolysin	0.0996375	9.33777	0.398854	0.730047	2800.5
SAUSA300_1974	SAUSA300_1974	Leukocidin/Hemolysin toxin family protein	0.0258276	9.38003	0.820865	0.973429	2956
SAUSA300_1975	SAUSA300_1975	Aerolysin/Leukocidin family protein	0.178966	9.29056	0.117154	0.4006	2612.5
SAUSA300_1976	SAUSA300_1976	probable succinyl-diaminopimelate desuccinylase	0.135586	9.07013	0.235027	0.592004	2271
SAUSA300_1977	SAUSA300_1977	conserved hypothetical protein	-0.0366728	9.18583	0.768049	0.955384	2666
SAUSA300_1978	SAUSA300_1978	ferric hydroxamate receptor	0.152999	9.80726	0.188718	0.524708	3762.5
SAUSA300_1979	SAUSA300_1979	cation transport family protein	-0.0233732	10.0923	0.825751	0.975854	4970
SAUSA300_1980	SAUSA300_1980	acetyltransferase, GNAT family	0.0224224	8.53914	0.877303	0.999973	1656
SAUSA300_1981	SAUSA300_1981	phage terminase family protein	0.25125	8.90485	0.0481438	0.21873	1936
SAUSA300_1982	groL	60 kDa chaperonin	3.55448	-0.659983	0.285689	0.639919	0
SAUSA300_1983	groES	10 kDa chaperonin	1.89791	-1.00674	1	1	0
SAUSA300_1984	SAUSA300_1984	putative membrane protein	-0.242212	8.83477	0.0922465	0.339869	2263
SAUSA300_1985	sdrH	serine-aspartate repeat family protein, SdrH	0.133743	8.48791	0.391953	0.723606	1519
SAUSA300_1986	SAUSA300_1986	nitroreductase family protein	0.225261	8.06286	0.239002	0.595304	1090.5
SAUSA300_1987	SAUSA300_1987	hydrolase, carbon-nitrogen family	0.133609	8.81145	0.287817	0.639919	1908
SAUSA300_1988	SAUSA300_1988	delta-hemolysin precursor	1.75478	1.72855	0.130288	0.427982	5
SAUSA300_1989	agrB	accessory gene regulator protein B	-0.0634816	8.81713	0.654938	0.913245	2093
SAUSA300_1990	agrD	accessory gene regulator protein D	0.110719	6.58248	0.681439	0.924904	413.5
SAUSA300_1991	agrC	accessory gene regulator protein C	-0.093304	11.3848	0.48988	0.80487	12642
SAUSA300_1992	agrA	accessory gene regulator protein A	0.198297	8.79241	0.225148	0.577644	1839.5
SAUSA300_1993	SAUSA300_1993	kinase, pfkB family	0.0834301	8.55736	0.534662	0.83388	1639
SAUSA300_1994	scrB	sucrose-6-phosphate hydrolase	-0.709078	8.14631	6.03417e-05	0.000763338	1649.5
SAUSA300_1995	scrR	sucrose operon repressor	-0.369789	8.76607	0.00985109	0.0658792	2300
SAUSA300_1996	amt	ammonium transporter	-0.0580033	9.74436	0.6269	0.89969	3958.5
SAUSA300_1997	SAUSA300_1997	conserved hypothetical protein	0.0465008	6.18347	0.897702	1	320
SAUSA300_1998	SAUSA300_1998	putative membrane protein	0.0937962	9.62074	0.419548	0.748186	3414.5
SAUSA300_1999	rex	redox-sensing transcriptional repressor rex	-2.37975	2.58437	2.27688e-06	3.58713e-05	48.5
SAUSA300_2000	vga	ABC transporter, ATP-binding protein	-0.119137	10.1702	0.280982	0.638551	5435
SAUSA300_2001	SAUSA300_2001	DNA mismatch repair protein-like protein	0.0048336	9.84299	0.971159	1	4135.5
SAUSA300_2002	SAUSA300_2002	glycoprotein endopeptidase	-3.17887	-0.88049	0.335635	0.681008	1
SAUSA300_2003	rimI	ribosomal-protein-alanine acetyltransferase	-0.188073	5.11563	0.578174	0.860709	164
SAUSA300_2006	ilvD	dihydroxy-acid dehydratase	0.0360494	8.85162	0.800109	0.961813	2039.5
SAUSA300_2007	ilvB	acetolactate synthase, large subunit	0.0400287	9.29433	0.724014	0.939601	2788
SAUSA300_2008	ilvN	acetolactate synthase, small subunit	-0.0039514	7.04923	0.981838	1	599
SAUSA300_2009	ilvC	ketol-acid reductoisomerase	-0.0380424	8.40587	0.808937	0.96576	1559
SAUSA300_2010	leuA	2-isopropylmalate synthase	0.22252	9.01351	0.0582114	0.252068	2120.5
SAUSA300_2011	leuB	3-isopropylmalate dehydrogenase	0.148082	8.84933	0.259481	0.611629	1949
SAUSA300_2012	leuC	3-isopropylmalate dehydratase, large subunit	0.211304	9.15527	0.056331	0.246017	2344
SAUSA300_2013	leuD	3-isopropylmalate dehydratase, small subunit	0.180809	8.069	0.333872	0.681008	1117.5
SAUSA300_2014	ilvA	threonine dehydratase	0.274443	9.59114	0.0230514	0.128408	3087
SAUSA300_2015	rrfD		0.270166	2.86904	0.499853	0.813448	27.5
SAUSA300_2016	rrlD		-0.914425	4.28244	0.00968582	0.0656755	119
SAUSA300_2017	rrsD		-0.839851	4.84998	0.00608639	0.0442772	173.5
SAUSA300_2018	SAUSA300_2018		-1.01907	1.52984	0.0935468	0.342694	16
SAUSA300_2019	SAUSA300_2019		-3.71744	-0.76424	0.144776	0.458539	1.5
SAUSA300_2020	SAUSA300_2020	metallopeptidase, SprT family	0.0470683	7.38842	0.846919	0.98545	739
SAUSA300_2021	SAUSA300_2021	S1 RNA binding domain protein	-0.0513673	9.92291	0.634091	0.903834	4459.5
SAUSA300_2022	rpoF	RNA polymerase sigma-37 factor	2.6734	9.93392	8.2718e-13	2.36022e-11	1048.5
SAUSA300_2023	rsbW	anti-sigma-B factor, serine-protein kinase	1.23809	7.96923	0.000303228	0.00335987	622.5
SAUSA300_2024	rsbV	anti-sigma-B factor, antagonist	2.56249	9.08101	3.61896e-09	7.74457e-08	610.5
SAUSA300_2025	rsbU	sigma-B regulation protein	2.17473	10.0505	5.29825e-11	1.2958e-09	1537
SAUSA300_2026	SAUSA300_2026	PemK family protein	0.429833	7.2942	0.086676	0.326849	584.5
SAUSA300_2027	alr	alanine racemase	0.493919	6.61817	0.0736109	0.292168	348
SAUSA300_2029	SAUSA300_2029	conserved hypothetical protein	0.0752808	7.75905	0.705824	0.936209	941.5
SAUSA300_2030	SAUSA300_2030	putative membrane protein	0.117995	10.0211	0.286686	0.639919	4454
SAUSA300_2031	SAUSA300_2031	conserved hypothetical protein	-0.000712544	9.06697	0.994966	1	2428.5
SAUSA300_2032	kdpC	K+-transporting ATPase, C subunit	0.185638	8.38052	0.228609	0.582986	1388.5
SAUSA300_2033	kdpB	K+-transporting ATPase, B subunit	0.176783	10.0235	0.102429	0.363313	4357
SAUSA300_2034	kdpA	K+-transporting ATPase, A subunit	-0.00912552	9.83077	0.931959	1	4115.5
SAUSA300_2035	kdpD	sensor histidine kinase, KdpD	-0.0577277	10.6824	0.59042	0.871379	7589
SAUSA300_2036	kdpE	DNA-binding response regulator, KdpE	0.22408	8.73928	0.0943503	0.343189	1754
SAUSA300_2037	SAUSA300_2037	ATP-dependent RNA helicase	-2.23504	4.81708	2.00714e-08	4.09074e-07	234.5
SAUSA300_2038	murF	UDP-N-acetylmuramoyl-tripeptide--D-alanyl-D- alanine ligase	-1.10734	-0.00382137	0.305788	0.659885	3.5
SAUSA300_2039	ddl	D-alanine--D-alanine ligase	-3.66908	-0.767473	0.142071	0.453384	1.5
SAUSA300_2040	SAUSA300_2040	putative membrane protein	-0.713481	5.64447	0.0601733	0.258212	301.5
SAUSA300_2041	SAUSA300_2041	conserved hypothetical protein	-0.105802	5.78601	0.756242	0.94872	261
SAUSA300_2042	SAUSA300_2042	conserved hypothetical protein	0.0370418	7.51705	0.872313	0.998194	802
SAUSA300_2043	SAUSA300_2043	conserved hypothetical protein	-0.559407	5.34575	0.0525678	0.233958	225.5
SAUSA300_2044	cls	cardiolipin synthetase	0.582801	9.41847	0.00251662	0.0213996	2347
SAUSA300_2045	SAUSA300_2045	HD domain protein	0.0568041	8.75342	0.667411	0.918855	1899
SAUSA300_2046	oxaA	membrane protein oxaA precursor	-0.448311	-0.661348	1	1	1
SAUSA300_2047	thiE	thiamine-phosphate pyrophosphorylase	-0.266462	8.37865	0.096684	0.347737	1663.5
SAUSA300_2048	thiM	hydroxyethylthiazole kinase	-0.211568	8.22108	0.209191	0.552171	1456.5
SAUSA300_2049	thiD	phosphomethylpyrimidine kinase	-0.406424	8.46748	0.00459608	0.0349193	1873.5
SAUSA300_2050	SAUSA300_2050	TENA/THI-4 family protein	-0.0806107	8.54985	0.554627	0.848292	1752
SAUSA300_2051	SAUSA300_2051	conserved hypothetical protein	0.13507	7.62772	0.510485	0.820661	842
SAUSA300_2052	SAUSA300_2052	single-stranded DNA- binding protein family	0.0193069	7.44153	0.937263	1	773
SAUSA300_2053	SAUSA300_2053	conserved hypothetical protein	0.0286225	6.90779	0.926648	1	536
SAUSA300_2054	fabZ	(3R)-hydroxymyristoyl-[acyl carrier protein] dehydratase	2.67555	-0.882071	0.736812	0.939601	0
SAUSA300_2055	murA	UDP-N-acetylglucosamine 1-carboxyvinyltransferase 1	-1.09184	2.27244	0.0164315	0.0986663	29
[truncated: 569 more rows]
