# Supplementary material for: Profiling of genetic determinants required for fitness of community-associated methicillin-resistant Staphylococcus aureus in human blood
Source: Microbiol Spectr. 2026 Apr 21;14(6):e03585-25. doi: 10.1128/spectrum.03585-25 (PMC13227979; doi:10.1128/spectrum.03585-25)
Supplement: Table S3 — Competitive index CFU counts in blood and in BHI medium. [file spectrum.03585-25-s0003.xlsx]

## Sheet: metadata
Table S3A: Competitive index CFU counts in blood
Table S3B: Competitive index CFU counts in BHI medium

## Sheet: Table S3A
	T1 (BHI)	T1 (BHI+ erythromycine)	WT (T1)	Mutant/WT ratio (T1)	T24 (BHI)	T24 (BHI+ erythromycine)	WT (24)	Mutant /WT ratio	competitive index (CI)	log10 CI
clfA::Tn (1)	16000000	8000000	8000000	1	200000000	120000000	80000000	1.5	1.5	0.176091
clfA::Tn (2)	8000000	4000000	4000000	1	200000000	120000000	80000000	1.5	1.5	0.176091
clfA::Tn (3)	44600000	20000000	24600000	0.813008	200000000	120000000	80000000	1.5	1.845	0.265996
SaeR::Tn (1)	20000000	4000000	16000000	0.25	280000000	12000000	268000000	0.0447761	2.2626	0.354613
SaeR::Tn (2)	18000000	4000000	14000000	0.285714	320000000	12000000	308000000	0.038961	2.9091	0.463757
SaeR::Tn (3)	4800000	2400000	2400000	1	780000	600000	180000	3.33333	3.33333	0.522879
fnbA::Tn (1)	12000000	4000000	8000000	0.5	200000000	160000000	40000000	4	8	0.90309
fnbA::Tn (2)	20000000	10000000	10000000	1	200000000	160000000	40000000	4	4	0.60206
fnbA::Tn (3)	64000000	27000000	37000000	0.72973	200000000	160000000	40000000	4	5.48148	0.738898
SAUSA30_0355::Tn (1)	18000000	12000000	6000000	2	400000000	180000000	220000000	0.818182	0.409091	-0.38818
SAUSA30_0355::Tn (2)	8100000	4000000	4100000	0.97561	400000000	180000000	220000000	0.818182	0.838636	-0.0764263
SAUSA30_0355::Tn (3)	22000000	16000000	6000000	2.66667	400000000	180000000	220000000	0.818182	0.306818	-0.513119
fbp::Tn (1)	38000000	22000000	16000000	1.375	440000000	80000000	360000000	0.222222	0.161616	-0.791515
fbp::Tn (2)	28000000	20000000	8000000	2.5	460000000	12000000	448000000	0.0267857	0.0107143	-1.97004
fbp::Tn (3)	38000000	16000000	22000000	0.727273	460000000	12000000	448000000	0.0267857	0.0368304	-1.43379
pncA::Tn (1)	10600000	10000000	600000	16.6667	160000000	42000000	118000000	0.355932	0.0213559	-1.67048
pncA::Tn (2)	6400000	6000000	400000	15	240000000	42000000	198000000	0.212121	0.0141414	-1.84951
pncA::Tn (3)	3800000	2200000	1600000	1.375	140000000	6000000	134000000	0.0447761	0.0325645	-1.48726
glpD::Tn (1)	13800000	7600000	6200000	1.22581	340000000	86000000	254000000	0.338583	0.276212	-0.558757
glpD::Tn (2)	8200000	5400000	2800000	1.92857	180000000	102000000	78000000	1.30769	0.678063	-0.16873
glpD::Tn (3)	16600000	10400000	6200000	1.67742	340000000	86000000	254000000	0.338583	0.201847	-0.694977
hssR::Tn (1)	5000000	4600000	400000	11.5	240000000	102000000	138000000	0.73913	0.0642722	-1.19198
hssR::Tn (2)	5800000	5200000	600000	8.66667	280000000	118000000	162000000	0.728395	0.0840456	-1.07549
hssR::Tn (3)	12200000	10400000	1800000	5.77778	280000000	118000000	162000000	0.728395	0.126068	-0.899394
purB::Tn (1)	4200000	3000000	1200000	2.5	142000000	10000000	132000000	0.0757576	0.030303	-1.51851
purB::Tn (2)	2200000	1400000	800000	1.75	90000000	10000000	80000000	0.125	0.0714286	-1.14613
purB::Tn (3)	8000000	3800000	4200000	0.904762	160000000	2000000	158000000	0.0126582	0.0139907	-1.85416
purA::Tn (1)	7200000	4000000	3200000	1.25	168000000	18000000	150000000	0.12	0.096	-1.01773
purA::Tn (2)	6000000	3800000	2200000	1.72727	118000000	14000000	104000000	0.134615	0.0779352	-1.10827
purA::Tn (3)	4000000	2000000	2000000	1	220000000	16000000	204000000	0.0784314	0.0784314	-1.10551
aroA2::Tn (1)	6200000	6000000	200000	30	200000000	104000000	96000000	1.08333	0.0361111	-1.44236
aroA2::Tn (2)	10200000	8400000	1800000	4.66667	340000000	62000000	278000000	0.223022	0.0477903	-1.32066
aroA2::Tn (3)	60000000	56000000	4000000	14	340000000	62000000	278000000	0.223022	0.0159301	-1.79778

## Sheet: Table S3B
	T0 (BHI)	T0 (BHI+ erythromycine)	WT (T0)	Mutant/WT ratio (T0)	T24 (BHI)	T24 (BHI+ erythromycine)	WT (24)	Mutant /WT ratio	competitive index (CI)	log10 CI
clfA::Tn (1)	6000000	3000000	3000000	1	200000000	100000000	100000000	1	1	0
clfA::Tn (2)	5400000	4200000	1200000	3.5	240000000	120000000	120000000	1	0.285714	-0.544068
clfA::Tn (3)	5400000	2600000	2800000	0.928571	360000000	160000000	200000000	0.8	0.861538	-0.0647253
SaeR::Tn (1)	7200000	4600000	2600000	1.76923	360000000	120000000	240000000	0.5	0.282609	-0.548814
SaeR::Tn (2)	4200000	2200000	2000000	1.1	260000000	94000000	166000000	0.566265	0.514786	-0.288373
SaeR::Tn (3)	6400000	4000000	2400000	1.66667	460000000	160000000	300000000	0.533333	0.32	-0.49485
fnbA::Tn (1)	5200000	1800000	3400000	0.529412	300000000	88000000	212000000	0.415094	0.784067	-0.105647
fnbA::Tn (2)	6200000	2600000	3600000	0.722222	260000000	106000000	154000000	0.688312	0.953047	-0.0208857
fnbA::Tn (3)	7200000	4000000	3200000	1.25	320000000	140000000	180000000	0.777778	0.622222	-0.206054
SAUSA30_0355::Tn (1)	6000000	5000000	1000000	5	440000000	233000000	207000000	1.1256	0.225121	-0.647584
SAUSA30_0355::Tn (2)	3800000	3400000	400000	8.5	460000000	340000000	120000000	2.83333	0.333333	-0.477121
SAUSA30_0355::Tn (3)	4600000	3800000	800000	4.75	600000000	400000000	200000000	2	0.421053	-0.375664
fbp::Tn (1)	3400000	2200000	1200000	1.83333	96000000	80000000	16000000	5	2.72727	0.435729
fbp::Tn (2)	3800000	2300000	1500000	1.53333	96000000	80000000	16000000	5	3.26087	0.513333
fbp::Tn (3)	4000000	2500000	1500000	1.66667	96000000	80000000	16000000	5	3	0.477121
pncA::Tn (1)	3600000	2000000	1600000	1.25	180000000	82000000	98000000	0.836735	0.669388	-0.174322
pncA::Tn (2)	2800000	2000000	800000	2.5	400000000	200000000	200000000	1	0.4	-0.39794
pncA::Tn (3)	4200000	2400000	1800000	1.33333	400000000	180000000	220000000	0.818182	0.613636	-0.212089
glpD::Tn (1)	6000000	2800000	3200000	0.875	120000000	80000000	40000000	2	2.28571	0.359022
glpD::Tn (2)	4600000	2200000	2400000	0.916667	340000000	140000000	200000000	0.7	0.763636	-0.117113
glpD::Tn (3)	5600000	3600000	2000000	1.8	280000000	220000000	60000000	3.66667	2.03704	0.308999
hssR::Tn (1)	5400000	3200000	2200000	1.45455	140000000	100000000	40000000	2.5	1.71875	0.235213
hssR::Tn (2)	12000000	6800000	5200000	1.30769	220000000	120000000	100000000	1.2	0.917647	-0.0373243
hssR::Tn (3)	10000000	5400000	4600000	1.17391	160000000	90000000	70000000	1.28571	1.09524	0.0395085
purB::Tn (1)	8000000	3800000	4200000	0.904762	380000000	180000000	200000000	0.9	0.994737	-0.0022918
purB::Tn (2)	7800000	5000000	2800000	1.78571	420000000	280000000	140000000	2	1.12	0.049218
purB::Tn (3)	12800000	7400000	5400000	1.37037	240000000	130000000	110000000	1.18182	0.862408	-0.0642873
purA::Tn (1)	8600000	6200000	2400000	2.58333	460000000	320000000	140000000	2.28571	0.884793	-0.0531585
purA::Tn (2)	8000000	4800000	3200000	1.5	100000000	55000000	45000000	1.22222	0.814815	-0.0889411
purA::Tn (3)	10000000	6000000	4000000	1.5	130000000	70000000	60000000	1.16667	0.777778	-0.109144
aroA2::Tn (1)	5400000	4000000	1400000	2.85714	300000000	110000000	190000000	0.578947	0.202632	-0.693293
aroA2::Tn (2)	14000000	8000000	6000000	1.33333	210000000	62000000	148000000	0.418919	0.314189	-0.502809
aroA2::Tn (3)	14800000	9800000	5000000	1.96	180000000	58000000	122000000	0.47541	0.242556	-0.615188
